# Supplementary material for: Dynamic reconfiguration of functional brain networks during working memory training
Source: Nat Commun. 2020 May 15;11:2435. doi: 10.1038/s41467-020-15631-z (PMC7229188; doi:10.1038/s41467-020-15631-z)
Supplement: Supplementary file 4 — Source Data [file 41467_2020_15631_MOESM4_ESM.xlsx]

## Sheet: 2
Subject	Session	Condition	Group	Dprime
sub-01	Naive	1-back	Control	3.43712
sub-01	Naive	2-back	Control	2.51405
sub-01	Early	1-back	Control	3.42913			High-motion subjects (one of four sessions):
sub-01	Early	2-back	Control	3.1179			sub-13
sub-01	Middle	1-back	Control	2.75856			sub-21
sub-01	Middle	2-back	Control	3.4609			sub-23
sub-01	Late	1-back	Control	2.72089			sub-50
sub-01	Late	2-back	Control	2.94616
sub-02	Naive	1-back	Control	3.84379
sub-02	Naive	2-back	Control	2.34866
sub-02	Early	1-back	Control	3.97206
sub-02	Early	2-back	Control	3.53953
sub-02	Middle	1-back	Control	3.38524
sub-02	Middle	2-back	Control	2.62633
sub-02	Late	1-back	Control	3.54377
sub-02	Late	2-back	Control	3.40237
sub-04	Naive	1-back	Control	3.15892
sub-04	Naive	2-back	Control	1.49632
sub-04	Early	1-back	Control	3.83561
sub-04	Early	2-back	Control	2.43051
sub-04	Middle	1-back	Control	4.07405
sub-04	Middle	2-back	Control	1.99802
sub-04	Late	1-back	Control	3.79869
sub-04	Late	2-back	Control	2.88492
sub-05	Naive	1-back	Experimental	2.61955
sub-05	Naive	2-back	Experimental	2.43458
sub-05	Early	1-back	Experimental	3.50261
sub-05	Early	2-back	Experimental	3.31321
sub-05	Middle	1-back	Experimental	3.91405
sub-05	Middle	2-back	Experimental	3.78763
sub-05	Late	1-back	Experimental	4.02501
sub-05	Late	2-back	Experimental	3.31956
sub-06	Naive	1-back	Experimental	3.6692
sub-06	Naive	2-back	Experimental	1.83204
sub-06	Early	1-back	Experimental	3.83561
sub-06	Early	2-back	Experimental	3.32564
sub-06	Middle	1-back	Experimental	3.53953
sub-06	Middle	2-back	Experimental	4.6328
sub-06	Late	1-back	Experimental	3.27888
sub-06	Late	2-back	Experimental	4.24824
sub-07	Naive	1-back	Experimental	2.74148
sub-07	Naive	2-back	Experimental	1.29906
sub-07	Early	1-back	Experimental	3.5779
sub-07	Early	2-back	Experimental	2.32768
sub-07	Middle	1-back	Experimental	3.08104
sub-07	Middle	2-back	Experimental	2.24447
sub-07	Late	1-back	Experimental	2.44966
sub-07	Late	2-back	Experimental	2.00745
sub-08	Naive	1-back	Control	4.04491
sub-08	Naive	2-back	Control	3.49762
sub-08	Early	1-back	Control	3.81571
sub-08	Early	2-back	Control	3.2727
sub-08	Middle	1-back	Control	4.6527
sub-08	Middle	2-back	Control	3.7738
sub-08	Late	1-back	Control	4.24006
sub-08	Late	2-back	Control	3.54095
sub-10	Naive	1-back	Control	2.13384
sub-10	Naive	2-back	Control	1.15746
sub-10	Early	1-back	Control	3.27235
sub-10	Early	2-back	Control	2.27085
sub-10	Middle	1-back	Control	3.41722
sub-10	Middle	2-back	Control	2.36822
sub-10	Late	1-back	Control	4.14036
sub-10	Late	2-back	Control	2.99947
sub-11	Naive	1-back	Experimental	3.2098
sub-11	Naive	2-back	Experimental	1.66346
sub-11	Early	1-back	Experimental	4.6328
sub-11	Early	2-back	Experimental	3.2926
sub-11	Middle	1-back	Experimental	3.97395
sub-11	Middle	2-back	Experimental	4.6527
sub-11	Late	1-back	Experimental	4.24006
sub-11	Late	2-back	Experimental	4.6328
sub-12	Naive	1-back	Control	3.53953
sub-12	Naive	2-back	Control	2.11778
sub-12	Early	1-back	Control	3.67534
sub-12	Early	2-back	Control	2.79427
sub-12	Middle	1-back	Control	3.01078
sub-12	Middle	2-back	Control	2.59612
sub-12	Late	1-back	Control	3.23458
sub-12	Late	2-back	Control	2.69289
sub-13	Naive	1-back	Control	2.9278
sub-13	Naive	2-back	Control	2.13726
sub-13	Early	1-back	Control	2.8124
sub-13	Early	2-back	Control	2.39875
sub-13	Middle	1-back	Control	3.39424
sub-13	Middle	2-back	Control	2.74743
sub-13	Late	1-back	Control	3.23158
sub-13	Late	2-back	Control	2.54362
sub-14	Naive	1-back	Experimental	3.99385
sub-14	Naive	2-back	Experimental	2.28923
sub-14	Early	1-back	Experimental	3.38247
sub-14	Early	2-back	Experimental	3.97395
sub-14	Middle	1-back	Experimental	4.22016
sub-14	Middle	2-back	Experimental	3.78763
sub-14	Late	1-back	Experimental	3.77879
sub-14	Late	2-back	Experimental	3.88667
sub-15	Naive	1-back	Control	3.56878
sub-15	Naive	2-back	Control	1.73336
sub-15	Early	1-back	Control	3.61796
sub-15	Early	2-back	Control	2.43829
sub-15	Middle	1-back	Control	3.3312
sub-15	Middle	2-back	Control	2.05129
sub-15	Late	1-back	Control	4.40648
sub-15	Late	2-back	Control	2.7073
sub-16	Naive	1-back	Experimental	3.03496
sub-16	Naive	2-back	Experimental	2.2028
sub-16	Early	1-back	Experimental	3.70712
sub-16	Early	2-back	Experimental	3.60726
sub-16	Middle	1-back	Experimental	3.50588
sub-16	Middle	2-back	Experimental	3.34813
sub-16	Late	1-back	Experimental	3.23879
sub-16	Late	2-back	Experimental	3.27629
sub-18	Naive	1-back	Experimental	4.14036
sub-18	Naive	2-back	Experimental	2.37299
sub-18	Early	1-back	Experimental	4.6328
sub-18	Early	2-back	Experimental	4.6328
sub-18	Middle	1-back	Experimental	4.36668
sub-18	Middle	2-back	Experimental	3.80753
sub-18	Late	1-back	Experimental	4.38658
sub-18	Late	2-back	Experimental	3.99385
sub-19	Naive	1-back	Experimental	2.29366
sub-19	Naive	2-back	Experimental	1.89337
sub-19	Early	1-back	Experimental	2.86998
sub-19	Early	2-back	Experimental	2.93298
sub-19	Middle	1-back	Experimental	1.84417
sub-19	Middle	2-back	Experimental	2.42146
sub-19	Late	1-back	Experimental	2.66
sub-19	Late	2-back	Experimental	2.531
sub-20	Naive	1-back	Control	3.44903
sub-20	Naive	2-back	Control	1.56304
sub-20	Early	1-back	Control	3.24807
sub-20	Early	2-back	Control	1.37835
sub-20	Middle	1-back	Control	3.19184
sub-20	Middle	2-back	Control	1.44126
sub-20	Late	1-back	Control	3.48561
sub-20	Late	2-back	Control	1.60119
sub-21	Naive	1-back	Experimental	3.36845
sub-21	Naive	2-back	Experimental	2.49837
sub-21	Early	1-back	Experimental	2.89412
sub-21	Early	2-back	Experimental	2.98187
sub-21	Middle	1-back	Experimental	3.69777
sub-21	Middle	2-back	Experimental	2.8056
sub-21	Late	1-back	Experimental	3.44966
sub-21	Late	2-back	Experimental	3.5208
sub-23	Naive	1-back	Experimental	3.6895
sub-23	Naive	2-back	Experimental	2.64028
sub-23	Early	1-back	Experimental	4.6527
sub-23	Early	2-back	Experimental	4.08183
sub-23	Middle	1-back	Experimental	4.6527
sub-23	Middle	2-back	Experimental	3.80753
sub-23	Late	1-back	Experimental	4.40648
sub-23	Late	2-back	Experimental	4.40648
sub-24	Naive	1-back	Experimental	3.34115
sub-24	Naive	2-back	Experimental	2.44212
sub-24	Early	1-back	Experimental	3.82743
sub-24	Early	2-back	Experimental	3.61238
sub-24	Middle	1-back	Experimental	3.70712
sub-24	Middle	2-back	Experimental	3.79869
sub-24	Late	1-back	Experimental	3.92753
sub-24	Late	2-back	Experimental	3.88408
sub-25	Naive	1-back	Control	3.054
sub-25	Naive	2-back	Control	1.64725
sub-25	Early	1-back	Control	2.21685
sub-25	Early	2-back	Control	1.16317
sub-25	Middle	1-back	Control	3.61238
sub-25	Middle	2-back	Control	2.3698
sub-25	Late	1-back	Control	3.05236
sub-25	Late	2-back	Control	2.78401
sub-26	Naive	1-back	Control	2.6972
sub-26	Naive	2-back	Control	2.91865
sub-26	Early	1-back	Control	3.19008
sub-26	Early	2-back	Control	2.62289
sub-26	Middle	1-back	Control	2.54812
sub-26	Middle	2-back	Control	2.27299
sub-26	Late	1-back	Control	3.40105
sub-26	Late	2-back	Control	2.97253
sub-27	Naive	1-back	Experimental	1.84441
sub-27	Naive	2-back	Experimental	0.198038
sub-27	Early	1-back	Experimental	3.32737
sub-27	Early	2-back	Experimental	2.59731
sub-27	Middle	1-back	Experimental	3.05273
sub-27	Middle	2-back	Experimental	3.01506
sub-27	Late	1-back	Experimental	3.29929
sub-27	Late	2-back	Experimental	2.98851
sub-28	Naive	1-back	Control	2.9186
sub-28	Naive	2-back	Control	1.85022
sub-28	Early	1-back	Control	4.00203
sub-28	Early	2-back	Control	2.18051
sub-28	Middle	1-back	Control	4.08183
sub-28	Middle	2-back	Control	2.56356
sub-28	Late	1-back	Control	4.09001
sub-28	Late	2-back	Control	3.21465
sub-29	Naive	1-back	Experimental	3.21022
sub-29	Naive	2-back	Experimental	2.39946
sub-29	Early	1-back	Experimental	2.81316
sub-29	Early	2-back	Experimental	2.47034
sub-29	Middle	1-back	Experimental	3.5407
sub-29	Middle	2-back	Experimental	3.36427
sub-29	Late	1-back	Experimental	3.63228
sub-29	Late	2-back	Experimental	3.70712
sub-30	Naive	1-back	Control	2.68579
sub-30	Naive	2-back	Control	1.53751
sub-30	Early	1-back	Control	1.81271
sub-30	Early	2-back	Control	1.0561
sub-30	Middle	1-back	Control	2.61955
sub-30	Middle	2-back	Control	1.2714
sub-30	Late	1-back	Control	2.89992
sub-30	Late	2-back	Control	1.96898
sub-33	Naive	1-back	Experimental	2.36074
sub-33	Naive	2-back	Experimental	1.37153
sub-33	Early	1-back	Experimental	4.40648
sub-33	Early	2-back	Experimental	3.95333
sub-33	Middle	1-back	Experimental	3.59248
sub-33	Middle	2-back	Experimental	4.14036
sub-33	Late	1-back	Experimental	4.00511
sub-33	Late	2-back	Experimental	4.09395
sub-35	Naive	1-back	Control	3.05291
sub-35	Naive	2-back	Control	1.73937
sub-35	Early	1-back	Control	4.09395
sub-35	Early	2-back	Control	1.78045
sub-35	Middle	1-back	Control	3.50588
sub-35	Middle	2-back	Control	1.78614
sub-35	Late	1-back	Control	3.50588
sub-35	Late	2-back	Control	2.02437
sub-36	Naive	1-back	Control	3.97395
sub-36	Naive	2-back	Control	2.7438
sub-36	Early	1-back	Control	3.20721
sub-36	Early	2-back	Control	3.80753
sub-36	Middle	1-back	Control	3.21097
sub-36	Middle	2-back	Control	2.92663
sub-36	Late	1-back	Control	3.52251
sub-36	Late	2-back	Control	3.26271
sub-37	Naive	1-back	Control	3.50261
sub-37	Naive	2-back	Control	1.75935
sub-37	Early	1-back	Control	3.70594
sub-37	Early	2-back	Control	2.4349
sub-37	Middle	1-back	Control	4.36668
sub-37	Middle	2-back	Control	3.03301
sub-37	Late	1-back	Control	4.16026
sub-37	Late	2-back	Control	2.40378
sub-39	Naive	1-back	Experimental	2.76956
sub-39	Naive	2-back	Experimental	1.60295
sub-39	Early	1-back	Experimental	3.66412
sub-39	Early	2-back	Experimental	3.50261
sub-39	Middle	1-back	Experimental	3.71767
sub-39	Middle	2-back	Experimental	3.23087
sub-39	Late	1-back	Experimental	3.77879
sub-39	Late	2-back	Experimental	3.79869
sub-41	Naive	1-back	Control	3.20345
sub-41	Naive	2-back	Control	2.67212
sub-41	Early	1-back	Control	3.36845
sub-41	Early	2-back	Control	2.70895
sub-41	Middle	1-back	Control	2.33526
sub-41	Middle	2-back	Control	3.12403
sub-41	Late	1-back	Control	2.79464
sub-41	Late	2-back	Control	3.58736
sub-42	Naive	1-back	Control	3.36168
sub-42	Naive	2-back	Control	2.53157
sub-42	Early	1-back	Control	3.83561
sub-42	Early	2-back	Control	3.42298
sub-42	Middle	1-back	Control	3.36105
sub-42	Middle	2-back	Control	3.44903
sub-42	Late	1-back	Control	4.1104
sub-42	Late	2-back	Control	3.38247
sub-43	Naive	1-back	Control	3.5208
sub-43	Naive	2-back	Control	2.67095
sub-43	Early	1-back	Control	3.30254
sub-43	Early	2-back	Control	2.87413
sub-43	Middle	1-back	Control	3.55247
sub-43	Middle	2-back	Control	3.25148
sub-43	Late	1-back	Control	3.72702
sub-43	Late	2-back	Control	3.20589
sub-44	Naive	1-back	Experimental	3.22817
sub-44	Naive	2-back	Experimental	2.01592
sub-44	Early	1-back	Experimental	3.34055
sub-44	Early	2-back	Experimental	3.38247
sub-44	Middle	1-back	Experimental	3.14172
sub-44	Middle	2-back	Experimental	3.23012
sub-44	Late	1-back	Experimental	3.10045
sub-44	Late	2-back	Experimental	3.56878
sub-45	Naive	1-back	Experimental	3.27888
sub-45	Naive	2-back	Experimental	2.60149
sub-45	Early	1-back	Experimental	3.63228
sub-45	Early	2-back	Experimental	3.88408
sub-45	Middle	1-back	Experimental	3.18731
sub-45	Middle	2-back	Experimental	3.71767
sub-45	Late	1-back	Experimental	3.47404
sub-45	Late	2-back	Experimental	3.86418
sub-46	Naive	1-back	Control	3.1733
sub-46	Naive	2-back	Control	1.95848
sub-46	Early	1-back	Control	3.07132
sub-46	Early	2-back	Control	2.54418
sub-46	Middle	1-back	Control	2.71707
sub-46	Middle	2-back	Control	2.88011
sub-46	Late	1-back	Control	3.50261
sub-46	Late	2-back	Control	2.21963
sub-47	Naive	1-back	Experimental	3.86418
sub-47	Naive	2-back	Experimental	2.88048
sub-47	Early	1-back	Experimental	3.44085
sub-47	Early	2-back	Experimental	3.77879
sub-47	Middle	1-back	Experimental	3.64422
sub-47	Middle	2-back	Experimental	3.48561
sub-47	Late	1-back	Experimental	3.58736
sub-47	Late	2-back	Experimental	3.56746
sub-48	Naive	1-back	Experimental	3.1882
sub-48	Naive	2-back	Experimental	2.17453
sub-48	Early	1-back	Experimental	3.45414
sub-48	Early	2-back	Experimental	3.03639
sub-48	Middle	1-back	Experimental	3.27629
sub-48	Middle	2-back	Experimental	3.25639
sub-48	Late	1-back	Experimental	3.12035
sub-48	Late	2-back	Experimental	2.49333
sub-50	Naive	1-back	Control	3.28264
sub-50	Naive	2-back	Control	2.19474
sub-50	Early	1-back	Control	3.28865
sub-50	Early	2-back	Control	2.51305
sub-50	Middle	1-back	Control	2.82363
sub-50	Middle	2-back	Control	2.64763
sub-50	Late	1-back	Control	3.43712
sub-50	Late	2-back	Control	2.87612
sub-51	Naive	1-back	Experimental	2.67504
sub-51	Naive	2-back	Experimental	1.61958
sub-51	Early	1-back	Experimental	3.61238
sub-51	Early	2-back	Experimental	2.96197
sub-51	Middle	1-back	Experimental	3.29377
sub-51	Middle	2-back	Experimental	2.186
sub-51	Late	1-back	Experimental	3.03301
sub-51	Late	2-back	Experimental	2.88577
sub-52	Naive	1-back	Experimental	2.17485
sub-52	Naive	2-back	Experimental	1.47042
sub-52	Early	1-back	Experimental	2.48174
sub-52	Early	2-back	Experimental	1.73658
sub-52	Middle	1-back	Experimental	1.81433
sub-52	Middle	2-back	Experimental	2.05489
sub-52	Late	1-back	Experimental	2.58706
sub-52	Late	2-back	Experimental	2.87782
sub-53	Naive	1-back	Control	3.13422
sub-53	Naive	2-back	Control	1.47679
sub-53	Early	1-back	Control	2.71707
sub-53	Early	2-back	Control	1.81203
sub-53	Middle	1-back	Control	3.09882
sub-53	Middle	2-back	Control	1.81321
sub-53	Late	1-back	Control	3.7521
sub-53	Late	2-back	Control	2.30593
sub-54	Naive	1-back	Experimental	2.80505
sub-54	Naive	2-back	Experimental	2.10663
sub-54	Early	1-back	Experimental	4.1104
sub-54	Early	2-back	Experimental	2.8753
sub-54	Middle	1-back	Experimental	3.43093
sub-54	Middle	2-back	Experimental	3.07146
sub-54	Late	1-back	Experimental	3.64045
sub-54	Late	2-back	Experimental	3.20721
sub-55	Naive	1-back	Control	3.81571
sub-55	Naive	2-back	Control	2.91717
sub-55	Early	1-back	Control	3.83561
sub-55	Early	2-back	Control	3.70594
sub-55	Middle	1-back	Control	3.69777
sub-55	Middle	2-back	Control	3.01461
sub-55	Late	1-back	Control	3.03237
sub-55	Late	2-back	Control	3.17284
sub-56	Naive	1-back	Experimental	2.92175
sub-56	Naive	2-back	Experimental	2.07155
sub-56	Early	1-back	Experimental	2.49169
sub-56	Early	2-back	Experimental	2.71707
sub-56	Middle	1-back	Experimental	2.67504
sub-56	Middle	2-back	Experimental	3.25245
sub-56	Late	1-back	Experimental	2.96051
sub-56	Late	2-back	Experimental	3.32792

## Sheet: 3a
Subject	Group	Session	Condition	Q_norm
sub-01	Control	Naive	Rest	3.32551
sub-01	Control	Naive	1-back	2.11641
sub-01	Control	Naive	2-back	2.21075
sub-02	Control	Naive	Rest	4.06278
sub-02	Control	Naive	1-back	2.83118
sub-02	Control	Naive	2-back	2.53565		High-motion subjects (Naive sessions):
sub-04	Control	Naive	Rest	2.94236		sub-21
sub-04	Control	Naive	1-back	2.3773
sub-04	Control	Naive	2-back	2.74047
sub-05	Experimental	Naive	Rest	3.73297
sub-05	Experimental	Naive	1-back	3.20196
sub-05	Experimental	Naive	2-back	2.68951
sub-06	Experimental	Naive	Rest	3.95239
sub-06	Experimental	Naive	1-back	3.4248
sub-06	Experimental	Naive	2-back	2.47207
sub-07	Experimental	Naive	Rest	3.31855
sub-07	Experimental	Naive	1-back	3.52354
sub-07	Experimental	Naive	2-back	3.36471
sub-08	Control	Naive	Rest	3.4003
sub-08	Control	Naive	1-back	2.87258
sub-08	Control	Naive	2-back	2.50859
sub-10	Control	Naive	Rest	3.41518
sub-10	Control	Naive	1-back	2.40797
sub-10	Control	Naive	2-back	2.36272
sub-11	Experimental	Naive	Rest	3.4879
sub-11	Experimental	Naive	1-back	2.96012
sub-11	Experimental	Naive	2-back	2.7994
sub-12	Control	Naive	Rest	3.28004
sub-12	Control	Naive	1-back	2.77303
sub-12	Control	Naive	2-back	2.43898
sub-13	Control	Naive	Rest	3.52151
sub-13	Control	Naive	1-back	3.32936
sub-13	Control	Naive	2-back	3.09533
sub-14	Experimental	Naive	Rest	3.67742
sub-14	Experimental	Naive	1-back	3.08993
sub-14	Experimental	Naive	2-back	3.00752
sub-15	Control	Naive	Rest	3.48183
sub-15	Control	Naive	1-back	3.05407
sub-15	Control	Naive	2-back	3.29615
sub-16	Experimental	Naive	Rest	4.29959
sub-16	Experimental	Naive	1-back	2.97251
sub-16	Experimental	Naive	2-back	2.88089
sub-18	Experimental	Naive	Rest	3.43475
sub-18	Experimental	Naive	1-back	2.72629
sub-18	Experimental	Naive	2-back	2.56239
sub-19	Experimental	Naive	Rest	3.10819
sub-19	Experimental	Naive	1-back	2.84524
sub-19	Experimental	Naive	2-back	2.99328
sub-20	Control	Naive	Rest	3.13541
sub-20	Control	Naive	1-back	2.54857
sub-20	Control	Naive	2-back	2.20799
sub-21	Experimental	Naive	Rest	2.99954
sub-21	Experimental	Naive	1-back	3.48769
sub-21	Experimental	Naive	2-back	3.01811
sub-23	Experimental	Naive	Rest	3.62574
sub-23	Experimental	Naive	1-back	3.12747
sub-23	Experimental	Naive	2-back	3.42553
sub-24	Experimental	Naive	Rest	4.036
sub-24	Experimental	Naive	1-back	3.07101
sub-24	Experimental	Naive	2-back	3.30149
sub-25	Control	Naive	Rest	3.21425
sub-25	Control	Naive	1-back	3.10679
sub-25	Control	Naive	2-back	3.19817
sub-26	Control	Naive	Rest	3.40176
sub-26	Control	Naive	1-back	2.8168
sub-26	Control	Naive	2-back	2.67269
sub-27	Experimental	Naive	Rest	3.44793
sub-27	Experimental	Naive	1-back	3.22925
sub-27	Experimental	Naive	2-back	2.92192
sub-28	Control	Naive	Rest	3.3123
sub-28	Control	Naive	1-back	3.10488
sub-28	Control	Naive	2-back	2.57517
sub-29	Experimental	Naive	Rest	3.71382
sub-29	Experimental	Naive	1-back	3.47136
sub-29	Experimental	Naive	2-back	3.23604
sub-30	Control	Naive	Rest	3.19989
sub-30	Control	Naive	1-back	2.97665
sub-30	Control	Naive	2-back	2.47242
sub-33	Experimental	Naive	Rest	3.95627
sub-33	Experimental	Naive	1-back	2.50491
sub-33	Experimental	Naive	2-back	2.81464
sub-35	Control	Naive	Rest	2.72363
sub-35	Control	Naive	1-back	2.65759
sub-35	Control	Naive	2-back	2.40062
sub-36	Control	Naive	Rest	3.91431
sub-36	Control	Naive	1-back	3.42153
sub-36	Control	Naive	2-back	2.74003
sub-37	Control	Naive	Rest	3.14863
sub-37	Control	Naive	1-back	3.41521
sub-37	Control	Naive	2-back	2.75356
sub-39	Experimental	Naive	Rest	3.04881
sub-39	Experimental	Naive	1-back	2.77204
sub-39	Experimental	Naive	2-back	3.4001
sub-41	Control	Naive	Rest	3.72883
sub-41	Control	Naive	1-back	3.54367
sub-41	Control	Naive	2-back	3.69407
sub-42	Control	Naive	Rest	3.18733
sub-42	Control	Naive	1-back	2.93972
sub-42	Control	Naive	2-back	2.81373
sub-43	Control	Naive	Rest	3.06755
sub-43	Control	Naive	1-back	2.76727
sub-43	Control	Naive	2-back	2.45688
sub-44	Experimental	Naive	Rest	3.89324
sub-44	Experimental	Naive	1-back	3.31821
sub-44	Experimental	Naive	2-back	2.89644
sub-45	Experimental	Naive	Rest	3.95549
sub-45	Experimental	Naive	1-back	3.43063
sub-45	Experimental	Naive	2-back	3.44149
sub-46	Control	Naive	Rest	2.81454
sub-46	Control	Naive	1-back	2.46381
sub-46	Control	Naive	2-back	2.33944
sub-47	Experimental	Naive	Rest	3.65664
sub-47	Experimental	Naive	1-back	2.37089
sub-47	Experimental	Naive	2-back	1.81639
sub-48	Experimental	Naive	Rest	3.39826
sub-48	Experimental	Naive	1-back	3.03758
sub-48	Experimental	Naive	2-back	2.58664
sub-50	Control	Naive	Rest	3.49841
sub-50	Control	Naive	1-back	2.56063
sub-50	Control	Naive	2-back	2.72999
sub-51	Experimental	Naive	Rest	3.62526
sub-51	Experimental	Naive	1-back	2.59541
sub-51	Experimental	Naive	2-back	2.99097
sub-52	Experimental	Naive	Rest	3.19052
sub-52	Experimental	Naive	1-back	2.42653
sub-52	Experimental	Naive	2-back	2.30146
sub-53	Control	Naive	Rest	3.59956
sub-53	Control	Naive	1-back	2.85917
sub-53	Control	Naive	2-back	2.67391
sub-54	Experimental	Naive	Rest	3.42813
sub-54	Experimental	Naive	1-back	3.20231
sub-54	Experimental	Naive	2-back	3.37031
sub-55	Control	Naive	Rest	2.99203
sub-55	Control	Naive	1-back	3.13089
sub-55	Control	Naive	2-back	2.6615
sub-56	Experimental	Naive	Rest	3.17004
sub-56	Experimental	Naive	1-back	3.1764
sub-56	Experimental	Naive	2-back	2.7155

## Sheet: 3cf
Subject	Group	Session	Condition	Q_norm
sub-01	Control	Naive	1-back	2.11641
sub-01	Control	Naive	2-back	2.21075
sub-01	Control	Early	1-back	2.31335
sub-01	Control	Early	2-back	2.63417		High-motion subjects (one of four sessions):
sub-01	Control	Middle	1-back	2.64732		sub-13
sub-01	Control	Middle	2-back	2.14244		sub-21
sub-01	Control	Late	1-back	3.06696		sub-23
sub-01	Control	Late	2-back	2.75187		sub-50
sub-02	Control	Naive	1-back	2.83118
sub-02	Control	Naive	2-back	2.53565
sub-02	Control	Early	1-back	3.09873
sub-02	Control	Early	2-back	3.00514
sub-02	Control	Middle	1-back	3.79724
sub-02	Control	Middle	2-back	3.03496
sub-02	Control	Late	1-back	2.43874
sub-02	Control	Late	2-back	2.74576
sub-04	Control	Naive	1-back	2.3773
sub-04	Control	Naive	2-back	2.74047
sub-04	Control	Early	1-back	2.87877
sub-04	Control	Early	2-back	2.61725
sub-04	Control	Middle	1-back	2.72679
sub-04	Control	Middle	2-back	2.10487
sub-04	Control	Late	1-back	2.66931
sub-04	Control	Late	2-back	2.50551
sub-05	Experimental	Naive	1-back	3.20196
sub-05	Experimental	Naive	2-back	2.68951
sub-05	Experimental	Early	1-back	3.22233
sub-05	Experimental	Early	2-back	3.35999
sub-05	Experimental	Middle	1-back	2.96965
sub-05	Experimental	Middle	2-back	3.24352
sub-05	Experimental	Late	1-back	3.40808
sub-05	Experimental	Late	2-back	2.69914
sub-06	Experimental	Naive	1-back	3.4248
sub-06	Experimental	Naive	2-back	2.47207
sub-06	Experimental	Early	1-back	3.06668
sub-06	Experimental	Early	2-back	3.2111
sub-06	Experimental	Middle	1-back	3.67981
sub-06	Experimental	Middle	2-back	3.9264
sub-06	Experimental	Late	1-back	3.33808
sub-06	Experimental	Late	2-back	2.949
sub-07	Experimental	Naive	1-back	3.52354
sub-07	Experimental	Naive	2-back	3.36471
sub-07	Experimental	Early	1-back	3.49733
sub-07	Experimental	Early	2-back	3.54881
sub-07	Experimental	Middle	1-back	3.92005
sub-07	Experimental	Middle	2-back	3.57784
sub-07	Experimental	Late	1-back	3.68174
sub-07	Experimental	Late	2-back	3.47094
sub-08	Control	Naive	1-back	2.87258
sub-08	Control	Naive	2-back	2.50859
sub-08	Control	Early	1-back	2.28348
sub-08	Control	Early	2-back	2.11405
sub-08	Control	Middle	1-back	2.53066
sub-08	Control	Middle	2-back	2.17869
sub-08	Control	Late	1-back	2.54371
sub-08	Control	Late	2-back	2.63568
sub-10	Control	Naive	1-back	2.40797
sub-10	Control	Naive	2-back	2.36272
sub-10	Control	Early	1-back	3.46859
sub-10	Control	Early	2-back	2.98081
sub-10	Control	Middle	1-back	2.25196
sub-10	Control	Middle	2-back	2.1177
sub-10	Control	Late	1-back	2.69299
sub-10	Control	Late	2-back	2.53183
sub-11	Experimental	Naive	1-back	2.96012
sub-11	Experimental	Naive	2-back	2.7994
sub-11	Experimental	Early	1-back	2.85126
sub-11	Experimental	Early	2-back	3.1474
sub-11	Experimental	Middle	1-back	3.03289
sub-11	Experimental	Middle	2-back	2.56683
sub-11	Experimental	Late	1-back	3.76232
sub-11	Experimental	Late	2-back	3.07851
sub-12	Control	Naive	1-back	2.77303
sub-12	Control	Naive	2-back	2.43898
sub-12	Control	Early	1-back	3.09772
sub-12	Control	Early	2-back	2.12779
sub-12	Control	Middle	1-back	2.61598
sub-12	Control	Middle	2-back	2.83609
sub-12	Control	Late	1-back	3.54003
sub-12	Control	Late	2-back	2.59907
sub-13	Control	Naive	1-back	3.32936
sub-13	Control	Naive	2-back	3.09533
sub-13	Control	Early	1-back	3.34635
sub-13	Control	Early	2-back	2.94331
sub-13	Control	Middle	1-back	2.73816
sub-13	Control	Middle	2-back	2.03485
sub-13	Control	Late	1-back	2.48388
sub-13	Control	Late	2-back	2.61667
sub-14	Experimental	Naive	1-back	3.08993
sub-14	Experimental	Naive	2-back	3.00752
sub-14	Experimental	Early	1-back	2.92805
sub-14	Experimental	Early	2-back	2.69057
sub-14	Experimental	Middle	1-back	2.60256
sub-14	Experimental	Middle	2-back	2.34471
sub-14	Experimental	Late	1-back	3.50912
sub-14	Experimental	Late	2-back	3.53303
sub-15	Control	Naive	1-back	3.05407
sub-15	Control	Naive	2-back	3.29615
sub-15	Control	Early	1-back	3.06744
sub-15	Control	Early	2-back	2.88345
sub-15	Control	Middle	1-back	3.10515
sub-15	Control	Middle	2-back	2.56849
sub-15	Control	Late	1-back	2.59714
sub-15	Control	Late	2-back	2.15222
sub-16	Experimental	Naive	1-back	2.97251
sub-16	Experimental	Naive	2-back	2.88089
sub-16	Experimental	Early	1-back	3.2418
sub-16	Experimental	Early	2-back	2.81007
sub-16	Experimental	Middle	1-back	3.84606
sub-16	Experimental	Middle	2-back	3.18393
sub-16	Experimental	Late	1-back	3.77284
sub-16	Experimental	Late	2-back	3.19549
sub-18	Experimental	Naive	1-back	2.72629
sub-18	Experimental	Naive	2-back	2.56239
sub-18	Experimental	Early	1-back	3.2272
sub-18	Experimental	Early	2-back	2.94065
sub-18	Experimental	Middle	1-back	2.94025
sub-18	Experimental	Middle	2-back	3.0156
sub-18	Experimental	Late	1-back	3.48897
sub-18	Experimental	Late	2-back	3.39123
sub-19	Experimental	Naive	1-back	2.84524
sub-19	Experimental	Naive	2-back	2.99328
sub-19	Experimental	Early	1-back	3.42776
sub-19	Experimental	Early	2-back	3.29889
sub-19	Experimental	Middle	1-back	3.12704
sub-19	Experimental	Middle	2-back	3.01477
sub-19	Experimental	Late	1-back	3.43633
sub-19	Experimental	Late	2-back	3.52021
sub-20	Control	Naive	1-back	2.54857
sub-20	Control	Naive	2-back	2.20799
sub-20	Control	Early	1-back	2.76425
sub-20	Control	Early	2-back	2.44525
sub-20	Control	Middle	1-back	2.95434
sub-20	Control	Middle	2-back	2.77084
sub-20	Control	Late	1-back	3.23978
sub-20	Control	Late	2-back	3.05326
sub-21	Experimental	Naive	1-back	3.48769
sub-21	Experimental	Naive	2-back	3.01811
sub-21	Experimental	Early	1-back	2.81283
sub-21	Experimental	Early	2-back	3.17168
sub-21	Experimental	Middle	1-back	2.76593
sub-21	Experimental	Middle	2-back	3.02028
sub-21	Experimental	Late	1-back	2.90342
sub-21	Experimental	Late	2-back	2.90849
sub-23	Experimental	Naive	1-back	3.12747
sub-23	Experimental	Naive	2-back	3.42553
sub-23	Experimental	Early	1-back	2.71909
sub-23	Experimental	Early	2-back	2.54766
sub-23	Experimental	Middle	1-back	1.92452
sub-23	Experimental	Middle	2-back	2.04863
sub-23	Experimental	Late	1-back	3.79312
sub-23	Experimental	Late	2-back	3.75422
sub-24	Experimental	Naive	1-back	3.07101
sub-24	Experimental	Naive	2-back	3.30149
sub-24	Experimental	Early	1-back	3.24861
sub-24	Experimental	Early	2-back	3.1856
sub-24	Experimental	Middle	1-back	3.1897
sub-24	Experimental	Middle	2-back	2.86219
sub-24	Experimental	Late	1-back	3.01613
sub-24	Experimental	Late	2-back	2.93544
sub-25	Control	Naive	1-back	3.10679
sub-25	Control	Naive	2-back	3.19817
sub-25	Control	Early	1-back	3.23981
sub-25	Control	Early	2-back	4.04093
sub-25	Control	Middle	1-back	3.06787
sub-25	Control	Middle	2-back	3.08324
sub-25	Control	Late	1-back	3.30972
sub-25	Control	Late	2-back	3.15603
sub-26	Control	Naive	1-back	2.8168
sub-26	Control	Naive	2-back	2.67269
sub-26	Control	Early	1-back	2.695
sub-26	Control	Early	2-back	2.79339
sub-26	Control	Middle	1-back	2.83735
sub-26	Control	Middle	2-back	3.02604
sub-26	Control	Late	1-back	2.64449
sub-26	Control	Late	2-back	2.81407
sub-27	Experimental	Naive	1-back	3.22925
sub-27	Experimental	Naive	2-back	2.92192
sub-27	Experimental	Early	1-back	2.79628
sub-27	Experimental	Early	2-back	3.13166
sub-27	Experimental	Middle	1-back	3.00799
sub-27	Experimental	Middle	2-back	3.01864
sub-27	Experimental	Late	1-back	3.58352
sub-27	Experimental	Late	2-back	3.23569
sub-28	Control	Naive	1-back	3.10488
sub-28	Control	Naive	2-back	2.57517
sub-28	Control	Early	1-back	3.12371
sub-28	Control	Early	2-back	2.4576
sub-28	Control	Middle	1-back	2.60737
sub-28	Control	Middle	2-back	2.85405
sub-28	Control	Late	1-back	3.68364
sub-28	Control	Late	2-back	3.10798
sub-29	Experimental	Naive	1-back	3.47136
sub-29	Experimental	Naive	2-back	3.23604
sub-29	Experimental	Early	1-back	3.14239
sub-29	Experimental	Early	2-back	3.03359
sub-29	Experimental	Middle	1-back	2.96062
sub-29	Experimental	Middle	2-back	2.95795
sub-29	Experimental	Late	1-back	2.88967
sub-29	Experimental	Late	2-back	3.18755
sub-30	Control	Naive	1-back	2.97665
sub-30	Control	Naive	2-back	2.47242
sub-30	Control	Early	1-back	3.22013
sub-30	Control	Early	2-back	3.54902
sub-30	Control	Middle	1-back	3.36454
sub-30	Control	Middle	2-back	3.32312
sub-30	Control	Late	1-back	3.37098
sub-30	Control	Late	2-back	2.77755
sub-33	Experimental	Naive	1-back	2.50491
sub-33	Experimental	Naive	2-back	2.81464
sub-33	Experimental	Early	1-back	2.66425
sub-33	Experimental	Early	2-back	2.25091
sub-33	Experimental	Middle	1-back	2.78774
sub-33	Experimental	Middle	2-back	2.69662
sub-33	Experimental	Late	1-back	3.63716
sub-33	Experimental	Late	2-back	3.1002
sub-35	Control	Naive	1-back	2.65759
sub-35	Control	Naive	2-back	2.40062
sub-35	Control	Early	1-back	2.16564
sub-35	Control	Early	2-back	2.17822
sub-35	Control	Middle	1-back	3.32181
sub-35	Control	Middle	2-back	2.93194
sub-35	Control	Late	1-back	3.18794
sub-35	Control	Late	2-back	3.03698
sub-36	Control	Naive	1-back	3.42153
sub-36	Control	Naive	2-back	2.74003
sub-36	Control	Early	1-back	3.13013
sub-36	Control	Early	2-back	2.62501
sub-36	Control	Middle	1-back	3.38884
sub-36	Control	Middle	2-back	3.14035
sub-36	Control	Late	1-back	3.3277
sub-36	Control	Late	2-back	2.97327
sub-37	Control	Naive	1-back	3.41521
sub-37	Control	Naive	2-back	2.75356
sub-37	Control	Early	1-back	2.96505
sub-37	Control	Early	2-back	3.00422
sub-37	Control	Middle	1-back	3.0751
sub-37	Control	Middle	2-back	2.8761
sub-37	Control	Late	1-back	2.86115
sub-37	Control	Late	2-back	2.7453
sub-39	Experimental	Naive	1-back	2.77204
sub-39	Experimental	Naive	2-back	3.4001
sub-39	Experimental	Early	1-back	2.85029
sub-39	Experimental	Early	2-back	2.85464
sub-39	Experimental	Middle	1-back	3.00572
sub-39	Experimental	Middle	2-back	2.83712
sub-39	Experimental	Late	1-back	2.73497
sub-39	Experimental	Late	2-back	3.06988
sub-41	Control	Naive	1-back	3.54367
sub-41	Control	Naive	2-back	3.69407
sub-41	Control	Early	1-back	3.79774
sub-41	Control	Early	2-back	3.57507
sub-41	Control	Middle	1-back	3.94561
sub-41	Control	Middle	2-back	3.80173
sub-41	Control	Late	1-back	3.97928
sub-41	Control	Late	2-back	3.99792
sub-42	Control	Naive	1-back	2.93972
sub-42	Control	Naive	2-back	2.81373
sub-42	Control	Early	1-back	2.62534
sub-42	Control	Early	2-back	2.66408
sub-42	Control	Middle	1-back	3.06971
sub-42	Control	Middle	2-back	2.88346
sub-42	Control	Late	1-back	2.95927
sub-42	Control	Late	2-back	2.70135
sub-43	Control	Naive	1-back	2.76727
sub-43	Control	Naive	2-back	2.45688
sub-43	Control	Early	1-back	2.59804
sub-43	Control	Early	2-back	2.92223
sub-43	Control	Middle	1-back	3.06525
sub-43	Control	Middle	2-back	3.02965
sub-43	Control	Late	1-back	2.97921
sub-43	Control	Late	2-back	2.70349
sub-44	Experimental	Naive	1-back	3.31821
sub-44	Experimental	Naive	2-back	2.89644
sub-44	Experimental	Early	1-back	3.70345
sub-44	Experimental	Early	2-back	3.57322
sub-44	Experimental	Middle	1-back	3.75312
sub-44	Experimental	Middle	2-back	3.02657
sub-44	Experimental	Late	1-back	3.93908
sub-44	Experimental	Late	2-back	3.5187
sub-45	Experimental	Naive	1-back	3.43063
sub-45	Experimental	Naive	2-back	3.44149
sub-45	Experimental	Early	1-back	3.66906
sub-45	Experimental	Early	2-back	2.99784
sub-45	Experimental	Middle	1-back	3.77993
sub-45	Experimental	Middle	2-back	3.35092
sub-45	Experimental	Late	1-back	3.4484
sub-45	Experimental	Late	2-back	3.55977
sub-46	Control	Naive	1-back	2.46381
sub-46	Control	Naive	2-back	2.33944
sub-46	Control	Early	1-back	2.55684
sub-46	Control	Early	2-back	2.69572
sub-46	Control	Middle	1-back	2.99958
sub-46	Control	Middle	2-back	2.67462
sub-46	Control	Late	1-back	2.52753
sub-46	Control	Late	2-back	2.39358
sub-47	Experimental	Naive	1-back	2.37089
sub-47	Experimental	Naive	2-back	1.81639
sub-47	Experimental	Early	1-back	2.4648
sub-47	Experimental	Early	2-back	2.52573
sub-47	Experimental	Middle	1-back	2.19372
sub-47	Experimental	Middle	2-back	2.5319
sub-47	Experimental	Late	1-back	2.63138
sub-47	Experimental	Late	2-back	2.60927
sub-48	Experimental	Naive	1-back	3.03758
sub-48	Experimental	Naive	2-back	2.58664
sub-48	Experimental	Early	1-back	3.16068
sub-48	Experimental	Early	2-back	3.06199
sub-48	Experimental	Middle	1-back	3.88092
sub-48	Experimental	Middle	2-back	3.30444
sub-48	Experimental	Late	1-back	3.6208
sub-48	Experimental	Late	2-back	3.24709
sub-50	Control	Naive	1-back	2.56063
sub-50	Control	Naive	2-back	2.72999
sub-50	Control	Early	1-back	3.74024
sub-50	Control	Early	2-back	3.82849
sub-50	Control	Middle	1-back	3.1867
sub-50	Control	Middle	2-back	3.57286
sub-50	Control	Late	1-back	2.54006
sub-50	Control	Late	2-back	3.27987
sub-51	Experimental	Naive	1-back	2.59541
sub-51	Experimental	Naive	2-back	2.99097
sub-51	Experimental	Early	1-back	2.84342
sub-51	Experimental	Early	2-back	2.72588
sub-51	Experimental	Middle	1-back	3.27546
sub-51	Experimental	Middle	2-back	3.59089
sub-51	Experimental	Late	1-back	2.88206
sub-51	Experimental	Late	2-back	3.12847
sub-52	Experimental	Naive	1-back	2.42653
sub-52	Experimental	Naive	2-back	2.30146
sub-52	Experimental	Early	1-back	3.69727
sub-52	Experimental	Early	2-back	2.78612
sub-52	Experimental	Middle	1-back	3.35566
sub-52	Experimental	Middle	2-back	2.75954
sub-52	Experimental	Late	1-back	2.98863
sub-52	Experimental	Late	2-back	2.97965
sub-53	Control	Naive	1-back	2.85917
sub-53	Control	Naive	2-back	2.67391
sub-53	Control	Early	1-back	3.24329
sub-53	Control	Early	2-back	3.39494
sub-53	Control	Middle	1-back	2.66841
sub-53	Control	Middle	2-back	2.92135
sub-53	Control	Late	1-back	3.41233
sub-53	Control	Late	2-back	2.73286
sub-54	Experimental	Naive	1-back	3.20231
sub-54	Experimental	Naive	2-back	3.37031
sub-54	Experimental	Early	1-back	2.78414
sub-54	Experimental	Early	2-back	2.58827
sub-54	Experimental	Middle	1-back	2.82138
sub-54	Experimental	Middle	2-back	2.56809
sub-54	Experimental	Late	1-back	2.92328
sub-54	Experimental	Late	2-back	2.77751
sub-55	Control	Naive	1-back	3.13089
sub-55	Control	Naive	2-back	2.6615
sub-55	Control	Early	1-back	2.56692
sub-55	Control	Early	2-back	2.19814
sub-55	Control	Middle	1-back	3.0351
sub-55	Control	Middle	2-back	3.0123
sub-55	Control	Late	1-back	3.83079
sub-55	Control	Late	2-back	3.03443
sub-56	Experimental	Naive	1-back	3.1764
sub-56	Experimental	Naive	2-back	2.7155
sub-56	Experimental	Early	1-back	2.97555
sub-56	Experimental	Early	2-back	2.62293
sub-56	Experimental	Middle	1-back	3.19818
sub-56	Experimental	Middle	2-back	3.45972
sub-56	Experimental	Late	1-back	3.535
sub-56	Experimental	Late	2-back	3.46304

## Sheet: 4a
Allegiance matrices reposited at:		https://osf.io/wf85u/										sub	group		High-motion subjects (one of four sessions):
Path to file:		WM_training_modularity_data/neuroimaging/03-modularity/dynamic/03-allegiance_matrices/allegiance_matrix_power_dualnback_opt_mean.npy										sub-01	Control		sub-13
												sub-02	Control		sub-21
												sub-04	Control		sub-23
												sub-05	Experimental		sub-50
												sub-06	Experimental
												sub-07	Experimental
												sub-08	Control
												sub-10	Control
												sub-11	Experimental
												sub-12	Control
												sub-13	Control
												sub-14	Experimental
												sub-15	Control
												sub-16	Experimental
												sub-18	Experimental
												sub-19	Experimental
												sub-20	Control
												sub-21	Experimental
												sub-23	Experimental
												sub-24	Experimental
												sub-25	Control
												sub-26	Control
												sub-27	Experimental
												sub-28	Control
												sub-29	Experimental
												sub-30	Control
												sub-33	Experimental
												sub-35	Control
												sub-36	Control
												sub-37	Control
												sub-39	Experimental
												sub-41	Control
												sub-42	Control
												sub-43	Control
												sub-44	Experimental
												sub-45	Experimental
												sub-46	Control
												sub-47	Experimental
												sub-48	Experimental
												sub-50	Control
												sub-51	Experimental
												sub-52	Experimental
												sub-53	Control
												sub-54	Experimental
												sub-55	Control
												sub-56	Experimental

## Sheet: 4bd
Subject	Session	Group	Network	DM	FP
sub-01	Naive	Control	AU	0.914416	0.935211
sub-01	Naive	Control	CER	0.990542	0.859021								High-motion subjects (one of four sessions):
sub-01	Naive	Control	CO	0.949305	1.01217								sub-13
sub-01	Naive	Control	DA	0.989091	1.0764								sub-21
sub-01	Naive	Control	DM	1.09235	0.991698								sub-23
sub-01	Naive	Control	FP	0.991698	1.27389								sub-50
sub-01	Naive	Control	MEM	1.02728	1.02183
sub-01	Naive	Control	SAL	1.0324	1.12992
sub-01	Naive	Control	SOM	0.935625	0.896952
sub-01	Naive	Control	SUB	0.946584	0.951542
sub-01	Naive	Control	UNC	1.02389	0.996321
sub-01	Naive	Control	VA	0.96544	1.05689
sub-01	Naive	Control	VIS	0.954772	0.992506
sub-01	Early	Control	AU	0.932859	0.967058
sub-01	Early	Control	CER	1.06123	0.925209
sub-01	Early	Control	CO	0.941679	0.974121
sub-01	Early	Control	DA	0.881557	1.11893
sub-01	Early	Control	DM	1.14897	0.907756
sub-01	Early	Control	FP	0.907756	1.28236
sub-01	Early	Control	MEM	1.00591	1.12993
sub-01	Early	Control	SAL	0.965076	1.1617
sub-01	Early	Control	SOM	0.996734	0.905431
sub-01	Early	Control	SUB	0.98485	1.01189
sub-01	Early	Control	UNC	1.09094	0.940215
sub-01	Early	Control	VA	0.989608	1.12295
sub-01	Early	Control	VIS	0.941162	0.972678
sub-01	Middle	Control	AU	0.88406	0.939588
sub-01	Middle	Control	CER	0.952926	0.823006
sub-01	Middle	Control	CO	0.999189	1.02165
sub-01	Middle	Control	DA	0.966637	0.994902
sub-01	Middle	Control	DM	1.07013	1.00221
sub-01	Middle	Control	FP	1.00221	1.179
sub-01	Middle	Control	MEM	0.970586	1.01052
sub-01	Middle	Control	SAL	0.993165	1.18929
sub-01	Middle	Control	SOM	0.942662	0.869641
sub-01	Middle	Control	SUB	0.94561	1.01966
sub-01	Middle	Control	UNC	1.04168	1.0354
sub-01	Middle	Control	VA	0.977017	1.02121
sub-01	Middle	Control	VIS	0.973305	0.90916
sub-01	Late	Control	AU	0.885093	0.880787
sub-01	Late	Control	CER	0.95834	0.765992
sub-01	Late	Control	CO	0.914207	1.01077
sub-01	Late	Control	DA	0.867392	1.16086
sub-01	Late	Control	DM	1.15917	0.88637
sub-01	Late	Control	FP	0.88637	1.40911
sub-01	Late	Control	MEM	0.9844	1.17602
sub-01	Late	Control	SAL	0.958742	1.16829
sub-01	Late	Control	SOM	0.944951	0.921795
sub-01	Late	Control	SUB	0.958158	0.953081
sub-01	Late	Control	UNC	1.02268	0.927264
sub-01	Late	Control	VA	0.933695	1.0294
sub-01	Late	Control	VIS	0.983622	0.9574
sub-02	Naive	Control	AU	0.936971	0.879034
sub-02	Naive	Control	CER	0.924896	0.956649
sub-02	Naive	Control	CO	0.87502	0.998534
sub-02	Naive	Control	DA	0.849564	1.11299
sub-02	Naive	Control	DM	1.25236	0.906594
sub-02	Naive	Control	FP	0.906594	1.30256
sub-02	Naive	Control	MEM	1.21542	1.03794
sub-02	Naive	Control	SAL	0.924445	1.20848
sub-02	Naive	Control	SOM	0.935151	0.922686
sub-02	Naive	Control	SUB	0.950775	0.991673
sub-02	Naive	Control	UNC	1.0333	1.06129
sub-02	Naive	Control	VA	0.94416	1.1179
sub-02	Naive	Control	VIS	0.971052	0.941112
sub-02	Early	Control	AU	0.962382	0.917904
sub-02	Early	Control	CER	0.784208	1.02635
sub-02	Early	Control	CO	0.875622	1.0825
sub-02	Early	Control	DA	0.843136	1.20666
sub-02	Early	Control	DM	1.26264	0.876391
sub-02	Early	Control	FP	0.876391	1.39952
sub-02	Early	Control	MEM	1.18683	0.945141
sub-02	Early	Control	SAL	0.879713	1.31343
sub-02	Early	Control	SOM	0.923216	0.926998
sub-02	Early	Control	SUB	0.936208	0.989389
sub-02	Early	Control	UNC	1.04854	0.998257
sub-02	Early	Control	VA	0.909719	1.11993
sub-02	Early	Control	VIS	0.908362	1.0008
sub-02	Middle	Control	AU	0.848885	0.898124
sub-02	Middle	Control	CER	0.992153	1.06587
sub-02	Middle	Control	CO	0.782541	1.01998
sub-02	Middle	Control	DA	0.867313	1.07678
sub-02	Middle	Control	DM	1.39374	0.877036
sub-02	Middle	Control	FP	0.877036	1.28314
sub-02	Middle	Control	MEM	1.10883	1.2105
sub-02	Middle	Control	SAL	0.849355	1.16514
sub-02	Middle	Control	SOM	0.830455	0.975277
sub-02	Middle	Control	SUB	0.777369	1.08148
sub-02	Middle	Control	UNC	1.07235	1.02022
sub-02	Middle	Control	VA	0.949932	0.919836
sub-02	Middle	Control	VIS	0.912468	1.06343
sub-02	Late	Control	AU	0.86998	0.844368
sub-02	Late	Control	CER	0.961196	0.960854
sub-02	Late	Control	CO	0.861731	0.882875
sub-02	Late	Control	DA	0.921748	0.991417
sub-02	Late	Control	DM	1.21424	0.949133
sub-02	Late	Control	FP	0.949133	1.24167
sub-02	Late	Control	MEM	1.06702	1.08252
sub-02	Late	Control	SAL	0.956925	1.11443
sub-02	Late	Control	SOM	0.976076	0.919199
sub-02	Late	Control	SUB	0.917128	0.957577
sub-02	Late	Control	UNC	1.04284	1.00083
sub-02	Late	Control	VA	0.875954	1.03347
sub-02	Late	Control	VIS	0.918536	0.949169
sub-04	Naive	Control	AU	0.964918	0.95146
sub-04	Naive	Control	CER	0.884002	0.950683
sub-04	Naive	Control	CO	0.929415	1.04609
sub-04	Naive	Control	DA	0.881587	1.09418
sub-04	Naive	Control	DM	1.22807	0.904211
sub-04	Naive	Control	FP	0.904211	1.18588
sub-04	Naive	Control	MEM	1.11301	1.07767
sub-04	Naive	Control	SAL	1.05844	1.05666
sub-04	Naive	Control	SOM	0.894653	1.08389
sub-04	Naive	Control	SUB	0.983427	0.936253
sub-04	Naive	Control	UNC	1.02919	0.917806
sub-04	Naive	Control	VA	1.03518	0.861228
sub-04	Naive	Control	VIS	0.911367	0.925745
sub-04	Early	Control	AU	0.805439	0.984208
sub-04	Early	Control	CER	0.810963	1.03433
sub-04	Early	Control	CO	0.835466	0.986621
sub-04	Early	Control	DA	0.730179	1.16991
sub-04	Early	Control	DM	1.38758	0.82469
sub-04	Early	Control	FP	0.82469	1.31091
sub-04	Early	Control	MEM	1.34671	0.959143
sub-04	Early	Control	SAL	1.03401	0.980363
sub-04	Early	Control	SOM	0.88531	1.01415
sub-04	Early	Control	SUB	0.934286	1.05013
sub-04	Early	Control	UNC	1.04946	0.972231
sub-04	Early	Control	VA	0.912164	1.07862
sub-04	Early	Control	VIS	0.807044	1.02979
sub-04	Middle	Control	AU	0.855498	1.0546
sub-04	Middle	Control	CER	0.931314	0.99285
sub-04	Middle	Control	CO	0.914678	0.98247
sub-04	Middle	Control	DA	0.848483	1.0602
sub-04	Middle	Control	DM	1.18559	0.933425
sub-04	Middle	Control	FP	0.933425	1.1922
sub-04	Middle	Control	MEM	1.18688	0.985857
sub-04	Middle	Control	SAL	1.03943	1.07055
sub-04	Middle	Control	SOM	0.897382	0.979589
sub-04	Middle	Control	SUB	0.955586	1.08606
sub-04	Middle	Control	UNC	1.02928	1.01286
sub-04	Middle	Control	VA	0.973036	1.0327
sub-04	Middle	Control	VIS	0.899032	0.965897
sub-04	Late	Control	AU	0.783195	0.982148
sub-04	Late	Control	CER	0.803125	0.987735
sub-04	Late	Control	CO	0.846016	0.981752
sub-04	Late	Control	DA	0.777077	1.08638
sub-04	Late	Control	DM	1.31875	0.908366
sub-04	Late	Control	FP	0.908366	1.14299
sub-04	Late	Control	MEM	1.36932	0.956718
sub-04	Late	Control	SAL	1.01701	1.04801
sub-04	Late	Control	SOM	0.878641	0.970155
sub-04	Late	Control	SUB	0.86991	1.03047
sub-04	Late	Control	UNC	1.12304	0.940451
sub-04	Late	Control	VA	0.982755	1.02975
sub-04	Late	Control	VIS	0.850748	0.997689
sub-05	Naive	Experimental	AU	0.871244	0.828329
sub-05	Naive	Experimental	CER	0.889101	1.00211
sub-05	Naive	Experimental	CO	0.943433	0.904292
sub-05	Naive	Experimental	DA	0.72839	1.11722
sub-05	Naive	Experimental	DM	1.31323	0.991088
sub-05	Naive	Experimental	FP	0.991088	1.33664
sub-05	Naive	Experimental	MEM	1.17623	1.01818
sub-05	Naive	Experimental	SAL	1.11527	1.07984
sub-05	Naive	Experimental	SOM	0.819159	0.877136
sub-05	Naive	Experimental	SUB	0.870612	0.950248
sub-05	Naive	Experimental	UNC	1.10103	1.12049
sub-05	Naive	Experimental	VA	0.992751	0.988623
sub-05	Naive	Experimental	VIS	0.759713	0.922457
sub-05	Early	Experimental	AU	0.860549	0.816796
sub-05	Early	Experimental	CER	0.880028	0.826856
sub-05	Early	Experimental	CO	0.903784	0.889139
sub-05	Early	Experimental	DA	0.830626	1.08922
sub-05	Early	Experimental	DM	1.20459	0.960793
sub-05	Early	Experimental	FP	0.960793	1.37504
sub-05	Early	Experimental	MEM	1.15525	1.04662
sub-05	Early	Experimental	SAL	1.03858	1.20102
sub-05	Early	Experimental	SOM	0.906584	0.865548
sub-05	Early	Experimental	SUB	0.882359	1.04348
sub-05	Early	Experimental	UNC	1.04281	1.08711
sub-05	Early	Experimental	VA	0.982098	1.04791
sub-05	Early	Experimental	VIS	0.858179	0.858028
sub-05	Middle	Experimental	AU	0.873786	0.853664
sub-05	Middle	Experimental	CER	0.846446	1.05784
sub-05	Middle	Experimental	CO	0.891369	0.963222
sub-05	Middle	Experimental	DA	0.742935	1.14801
sub-05	Middle	Experimental	DM	1.31106	0.925281
sub-05	Middle	Experimental	FP	0.925281	1.265
sub-05	Middle	Experimental	MEM	1.14735	1.05645
sub-05	Middle	Experimental	SAL	1.09746	1.12225
sub-05	Middle	Experimental	SOM	0.882585	0.944766
sub-05	Middle	Experimental	SUB	0.894931	1.0883
sub-05	Middle	Experimental	UNC	1.06495	1.01767
sub-05	Middle	Experimental	VA	1.09156	1.01048
sub-05	Middle	Experimental	VIS	0.847487	0.918549
sub-05	Late	Experimental	AU	0.859451	0.830107
sub-05	Late	Experimental	CER	0.793359	0.873875
sub-05	Late	Experimental	CO	0.91141	0.85998
sub-05	Late	Experimental	DA	0.801733	1.13473
sub-05	Late	Experimental	DM	1.2861	1.00529
sub-05	Late	Experimental	FP	1.00529	1.27466
sub-05	Late	Experimental	MEM	1.22631	1.09484
sub-05	Late	Experimental	SAL	1.17608	1.18609
sub-05	Late	Experimental	SOM	0.853418	0.890052
sub-05	Late	Experimental	SUB	0.8254	0.913991
sub-05	Late	Experimental	UNC	1.10689	0.971798
sub-05	Late	Experimental	VA	1.00687	0.944862
sub-05	Late	Experimental	VIS	0.760398	0.989602
sub-06	Naive	Experimental	AU	0.866568	0.818038
sub-06	Naive	Experimental	CER	0.945799	0.953542
sub-06	Naive	Experimental	CO	0.830798	0.892029
sub-06	Naive	Experimental	DA	0.781712	1.09594
sub-06	Naive	Experimental	DM	1.23185	0.998206
sub-06	Naive	Experimental	FP	0.998206	1.17701
sub-06	Naive	Experimental	MEM	1.04686	1.07401
sub-06	Naive	Experimental	SAL	1.01643	1.09569
sub-06	Naive	Experimental	SOM	0.900399	0.906484
sub-06	Naive	Experimental	SUB	0.884576	0.931539
sub-06	Naive	Experimental	UNC	1.11643	1.01971
sub-06	Naive	Experimental	VA	0.922525	1.07427
sub-06	Naive	Experimental	VIS	0.872926	1.00255
sub-06	Early	Experimental	AU	0.791146	0.904704
sub-06	Early	Experimental	CER	0.743945	1.00294
sub-06	Early	Experimental	CO	0.844675	0.930647
sub-06	Early	Experimental	DA	0.781676	1.12365
sub-06	Early	Experimental	DM	1.26513	0.970847
sub-06	Early	Experimental	FP	0.970847	1.26177
sub-06	Early	Experimental	MEM	1.29177	1.08152
sub-06	Early	Experimental	SAL	0.987624	1.10039
sub-06	Early	Experimental	SOM	0.893506	0.877331
sub-06	Early	Experimental	SUB	0.932394	1.05312
sub-06	Early	Experimental	UNC	1.16543	1.02201
sub-06	Early	Experimental	VA	0.912879	1.07101
sub-06	Early	Experimental	VIS	0.834403	0.947756
sub-06	Middle	Experimental	AU	0.842965	0.840286
sub-06	Middle	Experimental	CER	0.872364	1.0034
sub-06	Middle	Experimental	CO	0.885639	0.847137
sub-06	Middle	Experimental	DA	0.758786	1.15576
sub-06	Middle	Experimental	DM	1.34073	0.882856
sub-06	Middle	Experimental	FP	0.882856	1.38296
sub-06	Middle	Experimental	MEM	1.18387	1.16181
sub-06	Middle	Experimental	SAL	0.903649	1.28157
sub-06	Middle	Experimental	SOM	0.912092	0.835456
sub-06	Middle	Experimental	SUB	0.877513	1.04247
sub-06	Middle	Experimental	UNC	1.09981	0.989458
sub-06	Middle	Experimental	VA	0.907068	1.04469
sub-06	Middle	Experimental	VIS	0.802	1.00448
sub-06	Late	Experimental	AU	0.795777	0.896538
sub-06	Late	Experimental	CER	0.775343	0.833301
sub-06	Late	Experimental	CO	0.830881	0.909606
sub-06	Late	Experimental	DA	0.792464	1.06362
sub-06	Late	Experimental	DM	1.27764	0.93322
sub-06	Late	Experimental	FP	0.93322	1.40966
sub-06	Late	Experimental	MEM	1.27192	0.983332
sub-06	Late	Experimental	SAL	0.899206	1.23251
sub-06	Late	Experimental	SOM	0.866462	0.866183
sub-06	Late	Experimental	SUB	0.834895	1.15572
sub-06	Late	Experimental	UNC	1.06951	1.01799
sub-06	Late	Experimental	VA	0.958485	1.2019
sub-06	Late	Experimental	VIS	0.895995	0.848087
sub-07	Naive	Experimental	AU	0.893504	0.920923
sub-07	Naive	Experimental	CER	0.885964	0.683498
sub-07	Naive	Experimental	CO	0.899458	0.996959
sub-07	Naive	Experimental	DA	0.833841	1.04261
sub-07	Naive	Experimental	DM	1.17705	1.04339
sub-07	Naive	Experimental	FP	1.04339	1.43987
sub-07	Naive	Experimental	MEM	1.17615	1.44753
sub-07	Naive	Experimental	SAL	1.1512	1.2829
sub-07	Naive	Experimental	SOM	0.786303	0.868553
sub-07	Naive	Experimental	SUB	0.988604	1.20781
sub-07	Naive	Experimental	UNC	1.03437	0.920036
sub-07	Naive	Experimental	VA	1.05128	1.05693
sub-07	Naive	Experimental	VIS	0.905118	0.768848
sub-07	Early	Experimental	AU	0.755417	0.938978
sub-07	Early	Experimental	CER	0.9649	0.964437
sub-07	Early	Experimental	CO	0.725276	0.959001
sub-07	Early	Experimental	DA	0.840455	1.20473
sub-07	Early	Experimental	DM	1.31501	0.870868
sub-07	Early	Experimental	FP	0.870868	1.50022
sub-07	Early	Experimental	MEM	1.16434	1.41681
sub-07	Early	Experimental	SAL	0.930221	1.32947
sub-07	Early	Experimental	SOM	0.819282	0.785799
sub-07	Early	Experimental	SUB	0.881519	1.15604
sub-07	Early	Experimental	UNC	1.07565	0.977909
sub-07	Early	Experimental	VA	1.03255	1.00295
sub-07	Early	Experimental	VIS	0.918536	0.854077
sub-07	Middle	Experimental	AU	0.63089	0.984339
sub-07	Middle	Experimental	CER	0.861682	0.868903
sub-07	Middle	Experimental	CO	0.643761	1.00066
sub-07	Middle	Experimental	DA	0.714078	1.115
sub-07	Middle	Experimental	DM	1.42705	0.942475
sub-07	Middle	Experimental	FP	0.942475	1.31674
sub-07	Middle	Experimental	MEM	1.26732	1.24607
sub-07	Middle	Experimental	SAL	0.995274	1.14252
sub-07	Middle	Experimental	SOM	0.69867	0.900481
sub-07	Middle	Experimental	SUB	0.852349	1.13539
sub-07	Middle	Experimental	UNC	1.09722	0.96216
sub-07	Middle	Experimental	VA	0.993743	1.02417
sub-07	Middle	Experimental	VIS	0.80457	0.959695
sub-07	Late	Experimental	AU	0.724607	1.00326
sub-07	Late	Experimental	CER	0.767993	1.1916
sub-07	Late	Experimental	CO	0.714722	1.00825
sub-07	Late	Experimental	DA	0.778059	1.06659
sub-07	Late	Experimental	DM	1.41256	0.834118
sub-07	Late	Experimental	FP	0.834118	1.47618
sub-07	Late	Experimental	MEM	0.964934	1.62035
sub-07	Late	Experimental	SAL	0.924649	1.27421
sub-07	Late	Experimental	SOM	0.889346	0.827805
sub-07	Late	Experimental	SUB	0.88422	1.2507
sub-07	Late	Experimental	UNC	1.05574	0.972228
sub-07	Late	Experimental	VA	1.07918	0.91873
sub-07	Late	Experimental	VIS	0.897142	0.849413
sub-08	Naive	Control	AU	0.917417	0.970489
sub-08	Naive	Control	CER	0.957897	0.934472
sub-08	Naive	Control	CO	0.918725	0.929569
sub-08	Naive	Control	DA	0.925851	1.00966
sub-08	Naive	Control	DM	1.15172	0.979953
sub-08	Naive	Control	FP	0.979953	1.12228
sub-08	Naive	Control	MEM	1.02083	1.19644
sub-08	Naive	Control	SAL	0.999245	1.07593
sub-08	Naive	Control	SOM	0.936195	0.944784
sub-08	Naive	Control	SUB	0.967962	0.962125
sub-08	Naive	Control	UNC	1.07456	0.98508
sub-08	Naive	Control	VA	0.977216	0.996785
sub-08	Naive	Control	VIS	0.882116	1.02965
sub-08	Early	Control	AU	0.970069	0.92681
sub-08	Early	Control	CER	1.01912	0.866398
sub-08	Early	Control	CO	0.95015	0.969506
sub-08	Early	Control	DA	0.882305	1.03424
sub-08	Early	Control	DM	1.11017	0.964621
sub-08	Early	Control	FP	0.964621	1.1682
sub-08	Early	Control	MEM	1.0531	1.16342
sub-08	Early	Control	SAL	1.06608	1.023
sub-08	Early	Control	SOM	0.914117	0.960568
sub-08	Early	Control	SUB	0.958673	0.960079
sub-08	Early	Control	UNC	0.991872	0.997665
sub-08	Early	Control	VA	0.9947	0.939299
sub-08	Early	Control	VIS	0.930691	0.962655
sub-08	Middle	Control	AU	1.01058	0.911987
sub-08	Middle	Control	CER	0.912134	0.824423
sub-08	Middle	Control	CO	1.00016	0.982089
sub-08	Middle	Control	DA	0.941457	1.08784
sub-08	Middle	Control	DM	1.11646	0.989728
sub-08	Middle	Control	FP	0.989728	1.21194
sub-08	Middle	Control	MEM	0.937147	1.22711
sub-08	Middle	Control	SAL	1.04504	1.01287
sub-08	Middle	Control	SOM	0.942698	0.978614
sub-08	Middle	Control	SUB	0.991963	0.910992
sub-08	Middle	Control	UNC	1.00746	1.00405
sub-08	Middle	Control	VA	0.991714	1.03139
sub-08	Middle	Control	VIS	0.921108	0.874397
sub-08	Late	Control	AU	0.909274	0.926481
sub-08	Late	Control	CER	0.912287	0.83446
sub-08	Late	Control	CO	0.956681	0.943906
sub-08	Late	Control	DA	0.968717	1.08253
sub-08	Late	Control	DM	1.11623	0.984949
sub-08	Late	Control	FP	0.984949	1.34789
sub-08	Late	Control	MEM	1.01312	1.27109
sub-08	Late	Control	SAL	1.02185	1.17253
sub-08	Late	Control	SOM	0.945428	0.871926
sub-08	Late	Control	SUB	0.933655	0.868878
sub-08	Late	Control	UNC	1.0361	0.954761
sub-08	Late	Control	VA	0.980194	0.939522
sub-08	Late	Control	VIS	0.934067	0.923864
sub-10	Naive	Control	AU	0.949352	0.876008
sub-10	Naive	Control	CER	0.945057	0.847957
sub-10	Naive	Control	CO	0.928981	0.930116
sub-10	Naive	Control	DA	0.938095	1.01801
sub-10	Naive	Control	DM	1.08842	0.963453
sub-10	Naive	Control	FP	0.963453	1.19973
sub-10	Naive	Control	MEM	1.06128	1.10342
sub-10	Naive	Control	SAL	0.989869	1.05711
sub-10	Naive	Control	SOM	0.905811	0.905258
sub-10	Naive	Control	SUB	0.981141	0.973023
sub-10	Naive	Control	UNC	0.990239	1.02898
sub-10	Naive	Control	VA	1.03266	0.899354
sub-10	Naive	Control	VIS	0.973667	1.03512
sub-10	Early	Control	AU	0.887541	0.947641
sub-10	Early	Control	CER	0.805517	0.950933
sub-10	Early	Control	CO	0.753967	1.104
sub-10	Early	Control	DA	0.689918	1.23744
sub-10	Early	Control	DM	1.42052	0.794549
sub-10	Early	Control	FP	0.794549	1.30604
sub-10	Early	Control	MEM	1.10165	1.00873
sub-10	Early	Control	SAL	0.875485	1.14248
sub-10	Early	Control	SOM	0.788971	1.05843
sub-10	Early	Control	SUB	1.04755	0.93885
sub-10	Early	Control	UNC	1.02499	1.00134
sub-10	Early	Control	VA	1.0048	0.956143
sub-10	Early	Control	VIS	0.89647	1.02592
sub-10	Middle	Control	AU	0.953914	0.940898
sub-10	Middle	Control	CER	1.03854	0.835262
sub-10	Middle	Control	CO	0.949781	1.02075
sub-10	Middle	Control	DA	0.927028	1.03622
sub-10	Middle	Control	DM	1.1083	0.960847
sub-10	Middle	Control	FP	0.960847	1.09795
sub-10	Middle	Control	MEM	1.01501	1.01798
sub-10	Middle	Control	SAL	1.01834	1.09217
sub-10	Middle	Control	SOM	0.911215	1.00468
sub-10	Middle	Control	SUB	1.01152	0.944954
sub-10	Middle	Control	UNC	1.04693	0.975634
sub-10	Middle	Control	VA	1.00188	1.04433
sub-10	Middle	Control	VIS	0.977404	0.979009
sub-10	Late	Control	AU	0.857265	0.95031
sub-10	Late	Control	CER	0.88566	0.897016
sub-10	Late	Control	CO	0.926839	1.01135
sub-10	Late	Control	DA	0.902272	1.04297
sub-10	Late	Control	DM	1.18368	0.985086
sub-10	Late	Control	FP	0.985086	1.11482
sub-10	Late	Control	MEM	0.998454	1.02539
sub-10	Late	Control	SAL	1.06668	1.06031
sub-10	Late	Control	SOM	0.845053	0.97752
sub-10	Late	Control	SUB	0.915905	0.98194
sub-10	Late	Control	UNC	1.03697	0.997027
sub-10	Late	Control	VA	1.02004	1.02304
sub-10	Late	Control	VIS	1.01258	0.965905
sub-11	Naive	Experimental	AU	0.799862	0.854695
sub-11	Naive	Experimental	CER	0.883827	0.932933
sub-11	Naive	Experimental	CO	0.768826	0.955761
sub-11	Naive	Experimental	DA	0.709154	1.05796
sub-11	Naive	Experimental	DM	1.40186	0.873216
sub-11	Naive	Experimental	FP	0.873216	1.37885
sub-11	Naive	Experimental	MEM	1.11845	1.13972
sub-11	Naive	Experimental	SAL	1.09297	0.99741
sub-11	Naive	Experimental	SOM	0.821192	1.0148
sub-11	Naive	Experimental	SUB	0.903333	0.970229
sub-11	Naive	Experimental	UNC	1.03567	1.00158
sub-11	Naive	Experimental	VA	1.08897	0.991726
sub-11	Naive	Experimental	VIS	0.767987	1.05866
sub-11	Early	Experimental	AU	0.915467	0.852869
sub-11	Early	Experimental	CER	0.76775	1.08258
sub-11	Early	Experimental	CO	0.910247	1.21249
sub-11	Early	Experimental	DA	0.860155	1.15604
sub-11	Early	Experimental	DM	1.21001	0.849156
sub-11	Early	Experimental	FP	0.849156	1.51769
sub-11	Early	Experimental	MEM	1.14036	1.27763
sub-11	Early	Experimental	SAL	1.00343	1.20966
sub-11	Early	Experimental	SOM	0.931858	0.789794
sub-11	Early	Experimental	SUB	0.859775	1.36611
sub-11	Early	Experimental	UNC	1.01339	0.999493
sub-11	Early	Experimental	VA	0.944098	1.08526
sub-11	Early	Experimental	VIS	0.935308	0.948716
sub-11	Middle	Experimental	AU	0.901968	0.899224
sub-11	Middle	Experimental	CER	0.892888	0.872529
sub-11	Middle	Experimental	CO	0.845255	1.11099
sub-11	Middle	Experimental	DA	0.889824	1.07233
sub-11	Middle	Experimental	DM	1.23647	0.92568
sub-11	Middle	Experimental	FP	0.92568	1.36571
sub-11	Middle	Experimental	MEM	1.05344	1.26478
sub-11	Middle	Experimental	SAL	1.00858	1.15156
sub-11	Middle	Experimental	SOM	0.918891	0.935041
sub-11	Middle	Experimental	SUB	0.944926	1.03332
sub-11	Middle	Experimental	UNC	0.993913	0.956845
sub-11	Middle	Experimental	VA	1.00921	1.04887
sub-11	Middle	Experimental	VIS	0.92004	0.84793
sub-11	Late	Experimental	AU	0.711263	0.917909
sub-11	Late	Experimental	CER	0.611673	0.944348
sub-11	Late	Experimental	CO	0.684167	0.997994
sub-11	Late	Experimental	DA	0.670018	1.19837
sub-11	Late	Experimental	DM	1.60713	0.765179
sub-11	Late	Experimental	FP	0.765179	1.34802
sub-11	Late	Experimental	MEM	1.27787	1.11608
sub-11	Late	Experimental	SAL	0.962377	1.13967
sub-11	Late	Experimental	SOM	0.7156	0.979447
sub-11	Late	Experimental	SUB	0.97463	0.965901
sub-11	Late	Experimental	UNC	1.06108	0.96468
sub-11	Late	Experimental	VA	0.985274	1.04899
sub-11	Late	Experimental	VIS	0.769901	1.03493
sub-12	Naive	Control	AU	0.954874	0.931814
sub-12	Naive	Control	CER	0.932335	0.915755
sub-12	Naive	Control	CO	0.947716	0.905641
sub-12	Naive	Control	DA	0.973	0.997353
sub-12	Naive	Control	DM	1.07106	1.02907
sub-12	Naive	Control	FP	1.02907	1.23921
sub-12	Naive	Control	MEM	1.09105	1.19478
sub-12	Naive	Control	SAL	1.00081	1.06795
sub-12	Naive	Control	SOM	0.947197	0.8468
sub-12	Naive	Control	SUB	0.991042	1.00935
sub-12	Naive	Control	UNC	1.03912	0.994933
sub-12	Naive	Control	VA	0.92056	1.04911
sub-12	Naive	Control	VIS	0.965334	0.906785
sub-12	Early	Control	AU	0.973155	0.899636
sub-12	Early	Control	CER	0.982524	0.980418
sub-12	Early	Control	CO	0.941916	0.836244
sub-12	Early	Control	DA	0.936361	0.955957
sub-12	Early	Control	DM	1.1245	1.01426
sub-12	Early	Control	FP	1.01426	1.21695
sub-12	Early	Control	MEM	1.11773	1.17129
sub-12	Early	Control	SAL	0.979855	1.07759
sub-12	Early	Control	SOM	1.02043	0.80083
sub-12	Early	Control	SUB	0.957443	1.04791
sub-12	Early	Control	UNC	1.01307	1.04832
sub-12	Early	Control	VA	0.952331	0.88792
sub-12	Early	Control	VIS	0.88848	0.981402
sub-12	Middle	Control	AU	0.954711	0.957467
sub-12	Middle	Control	CER	0.977525	0.931947
sub-12	Middle	Control	CO	0.96581	0.926203
sub-12	Middle	Control	DA	0.911611	1.07049
sub-12	Middle	Control	DM	1.13137	0.983526
sub-12	Middle	Control	FP	0.983526	1.14516
sub-12	Middle	Control	MEM	1.05388	1.04262
sub-12	Middle	Control	SAL	0.931285	1.04373
sub-12	Middle	Control	SOM	1.05601	0.927717
sub-12	Middle	Control	SUB	0.899907	1.02005
sub-12	Middle	Control	UNC	1.00006	1.00861
sub-12	Middle	Control	VA	0.926656	1.01381
sub-12	Middle	Control	VIS	0.85225	1.00746
sub-12	Late	Control	AU	0.950609	1.04168
sub-12	Late	Control	CER	0.945561	0.931562
sub-12	Late	Control	CO	1.01588	0.949512
sub-12	Late	Control	DA	0.883838	1.11007
sub-12	Late	Control	DM	1.15481	0.892282
sub-12	Late	Control	FP	0.892282	1.20115
sub-12	Late	Control	MEM	1.04417	1.0665
sub-12	Late	Control	SAL	0.886321	1.2269
sub-12	Late	Control	SOM	1.07793	0.875485
sub-12	Late	Control	SUB	0.849425	1.10939
sub-12	Late	Control	UNC	0.918073	1.04863
sub-12	Late	Control	VA	0.967006	1.03805
sub-12	Late	Control	VIS	0.90231	1.03737
sub-13	Naive	Control	AU	1.00588	0.936533
sub-13	Naive	Control	CER	0.912081	0.922987
sub-13	Naive	Control	CO	0.954621	0.998137
sub-13	Naive	Control	DA	0.894736	1.06018
sub-13	Naive	Control	DM	1.07351	0.981514
sub-13	Naive	Control	FP	0.981514	1.07114
sub-13	Naive	Control	MEM	1.06518	0.941079
sub-13	Naive	Control	SAL	1.00315	1.04397
sub-13	Naive	Control	SOM	0.964579	0.986956
sub-13	Naive	Control	SUB	0.993677	0.989058
sub-13	Naive	Control	UNC	1.03404	0.9564
sub-13	Naive	Control	VA	1.01568	1.00979
sub-13	Naive	Control	VIS	0.958487	0.970792
sub-13	Early	Control	AU	0.88772	1.01629
sub-13	Early	Control	CER	0.915772	0.856293
sub-13	Early	Control	CO	0.95467	1.08855
sub-13	Early	Control	DA	0.865201	1.05786
sub-13	Early	Control	DM	1.13504	0.980657
sub-13	Early	Control	FP	0.980657	1.09527
sub-13	Early	Control	MEM	0.935892	1.02314
sub-13	Early	Control	SAL	1.06869	1.077
sub-13	Early	Control	SOM	0.825435	1.01085
sub-13	Early	Control	SUB	1.06759	0.969631
sub-13	Early	Control	UNC	1.04048	0.921809
sub-13	Early	Control	VA	1.03941	1.03292
sub-13	Early	Control	VIS	0.967761	0.884428
sub-13	Middle	Control	AU	0.865623	0.881212
sub-13	Middle	Control	CER	0.860524	0.682406
sub-13	Middle	Control	CO	0.980458	1.02773
sub-13	Middle	Control	DA	0.857194	0.90936
sub-13	Middle	Control	DM	1.12739	1.07375
sub-13	Middle	Control	FP	1.07375	1.31616
sub-13	Middle	Control	MEM	1.00176	1.05514
sub-13	Middle	Control	SAL	1.12389	1.34207
sub-13	Middle	Control	SOM	0.837188	0.916952
sub-13	Middle	Control	SUB	1.02629	0.923568
sub-13	Middle	Control	UNC	1.02812	0.938333
sub-13	Middle	Control	VA	1.06867	1.08809
sub-13	Middle	Control	VIS	0.845707	0.753959
sub-13	Late	Control	AU	0.871784	0.867625
sub-13	Late	Control	CER	0.749701	0.841912
sub-13	Late	Control	CO	0.969824	0.974137
sub-13	Late	Control	DA	0.80947	0.970497
sub-13	Late	Control	DM	1.18517	1.0391
sub-13	Late	Control	FP	1.0391	1.19029
sub-13	Late	Control	MEM	1.02517	1.04494
sub-13	Late	Control	SAL	1.06417	1.21636
sub-13	Late	Control	SOM	0.813796	0.834571
sub-13	Late	Control	SUB	1.03005	1.00529
sub-13	Late	Control	UNC	1.11807	0.992973
sub-13	Late	Control	VA	1.04512	0.96221
sub-13	Late	Control	VIS	0.876144	0.867728
sub-14	Naive	Experimental	AU	0.899508	0.817256
sub-14	Naive	Experimental	CER	0.903238	0.633565
sub-14	Naive	Experimental	CO	0.866886	0.682094
sub-14	Naive	Experimental	DA	0.90292	1.2043
sub-14	Naive	Experimental	DM	1.10473	1.06611
sub-14	Naive	Experimental	FP	1.06611	1.41754
sub-14	Naive	Experimental	MEM	1.05905	1.18592
sub-14	Naive	Experimental	SAL	1.06023	1.08803
sub-14	Naive	Experimental	SOM	0.89293	0.725455
sub-14	Naive	Experimental	SUB	0.944169	0.891492
sub-14	Naive	Experimental	UNC	0.975049	1.08771
sub-14	Naive	Experimental	VA	1.02581	1.13642
sub-14	Naive	Experimental	VIS	0.93019	1.06403
sub-14	Early	Experimental	AU	0.922224	0.882652
sub-14	Early	Experimental	CER	0.891852	0.954327
sub-14	Early	Experimental	CO	0.892265	0.777213
sub-14	Early	Experimental	DA	0.900432	1.06247
sub-14	Early	Experimental	DM	1.1262	1.07706
sub-14	Early	Experimental	FP	1.07706	1.25495
sub-14	Early	Experimental	MEM	1.13185	1.18718
sub-14	Early	Experimental	SAL	1.06548	1.08409
sub-14	Early	Experimental	SOM	0.894185	0.90623
sub-14	Early	Experimental	SUB	0.925641	0.917914
sub-14	Early	Experimental	UNC	0.993884	0.956369
sub-14	Early	Experimental	VA	1.0282	0.955994
sub-14	Early	Experimental	VIS	0.933124	0.935078
sub-14	Middle	Experimental	AU	1.02223	1.02677
sub-14	Middle	Experimental	CER	0.949501	0.935705
sub-14	Middle	Experimental	CO	0.907659	0.97801
sub-14	Middle	Experimental	DA	0.883964	1.15266
sub-14	Middle	Experimental	DM	1.16715	0.931367
sub-14	Middle	Experimental	FP	0.931367	1.2398
sub-14	Middle	Experimental	MEM	0.918904	1.16191
sub-14	Middle	Experimental	SAL	0.933487	1.11969
sub-14	Middle	Experimental	SOM	0.973171	0.930217
sub-14	Middle	Experimental	SUB	1.00578	0.980548
sub-14	Middle	Experimental	UNC	0.986794	0.997807
sub-14	Middle	Experimental	VA	1.03731	1.00165
sub-14	Middle	Experimental	VIS	0.931906	0.971998
sub-14	Late	Experimental	AU	0.892049	0.956088
sub-14	Late	Experimental	CER	0.698331	0.967341
sub-14	Late	Experimental	CO	0.715915	1.13613
sub-14	Late	Experimental	DA	0.764948	1.04947
sub-14	Late	Experimental	DM	1.44848	0.861612
sub-14	Late	Experimental	FP	0.861612	1.30684
sub-14	Late	Experimental	MEM	0.999469	1.16939
sub-14	Late	Experimental	SAL	0.858928	1.24553
sub-14	Late	Experimental	SOM	0.855538	0.91102
sub-14	Late	Experimental	SUB	0.933789	1.09039
sub-14	Late	Experimental	UNC	1.07522	0.996524
sub-14	Late	Experimental	VA	1.05025	1.04178
sub-14	Late	Experimental	VIS	0.823621	1.01262
sub-15	Naive	Control	AU	0.897897	0.942111
sub-15	Naive	Control	CER	0.936358	0.96337
sub-15	Naive	Control	CO	0.964838	0.960203
sub-15	Naive	Control	DA	0.94334	1.06764
sub-15	Naive	Control	DM	1.07762	0.988382
sub-15	Naive	Control	FP	0.988382	1.03242
sub-15	Naive	Control	MEM	1.0043	1.00575
sub-15	Naive	Control	SAL	1.03161	1.02236
sub-15	Naive	Control	SOM	0.950368	0.931958
sub-15	Naive	Control	SUB	0.892956	0.947497
sub-15	Naive	Control	UNC	1.01214	0.990853
sub-15	Naive	Control	VA	0.95862	0.976533
sub-15	Naive	Control	VIS	0.950543	1.04834
sub-15	Early	Control	AU	0.925463	0.98046
sub-15	Early	Control	CER	0.943616	0.948854
sub-15	Early	Control	CO	0.89566	1.07616
sub-15	Early	Control	DA	0.893891	1.16366
sub-15	Early	Control	DM	1.19708	0.862556
sub-15	Early	Control	FP	0.862556	1.32285
sub-15	Early	Control	MEM	1.03195	1.20532
sub-15	Early	Control	SAL	0.929673	1.19186
sub-15	Early	Control	SOM	0.977875	0.80816
sub-15	Early	Control	SUB	0.904495	1.21149
sub-15	Early	Control	UNC	0.992382	0.984337
sub-15	Early	Control	VA	0.957435	1.06815
sub-15	Early	Control	VIS	0.942022	0.986219
sub-15	Middle	Control	AU	0.93317	0.829478
sub-15	Middle	Control	CER	0.946236	0.839893
sub-15	Middle	Control	CO	0.898541	0.942446
sub-15	Middle	Control	DA	0.827511	1.13311
sub-15	Middle	Control	DM	1.28379	0.92262
sub-15	Middle	Control	FP	0.92262	1.25603
sub-15	Middle	Control	MEM	0.985103	1.22984
sub-15	Middle	Control	SAL	0.966406	1.13582
sub-15	Middle	Control	SOM	0.941443	0.842286
sub-15	Middle	Control	SUB	0.979196	0.965044
sub-15	Middle	Control	UNC	1.05755	0.986367
sub-15	Middle	Control	VA	0.967939	0.996526
sub-15	Middle	Control	VIS	0.856171	1.02602
sub-15	Late	Control	AU	0.996532	0.936028
sub-15	Late	Control	CER	0.941321	1.03007
sub-15	Late	Control	CO	0.958995	0.992637
sub-15	Late	Control	DA	0.884922	1.10304
sub-15	Late	Control	DM	1.14863	0.956646
sub-15	Late	Control	FP	0.956646	1.14745
sub-15	Late	Control	MEM	0.994781	1.20241
sub-15	Late	Control	SAL	0.976065	1.05093
sub-15	Late	Control	SOM	1.01082	0.846896
sub-15	Late	Control	SUB	0.931497	1.09684
sub-15	Late	Control	UNC	0.989505	0.998468
sub-15	Late	Control	VA	1.00787	0.987377
sub-15	Late	Control	VIS	0.901149	1.01846
sub-16	Naive	Experimental	AU	0.871517	0.987379
sub-16	Naive	Experimental	CER	1.0297	0.868288
sub-16	Naive	Experimental	CO	0.813275	1.02765
sub-16	Naive	Experimental	DA	0.782264	1.11912
sub-16	Naive	Experimental	DM	1.33473	0.858661
sub-16	Naive	Experimental	FP	0.858661	1.26584
sub-16	Naive	Experimental	MEM	1.24108	0.938221
sub-16	Naive	Experimental	SAL	0.9385	1.17606
sub-16	Naive	Experimental	SOM	0.978703	0.910976
sub-16	Naive	Experimental	SUB	0.887417	1.05495
sub-16	Naive	Experimental	UNC	1.09039	0.984447
sub-16	Naive	Experimental	VA	0.949215	1.1973
sub-16	Naive	Experimental	VIS	0.812578	0.955989
sub-16	Early	Experimental	AU	0.813964	0.840313
sub-16	Early	Experimental	CER	0.800057	0.818937
sub-16	Early	Experimental	CO	0.855576	0.917602
sub-16	Early	Experimental	DA	0.777842	1.01782
sub-16	Early	Experimental	DM	1.24642	0.988788
sub-16	Early	Experimental	FP	0.988788	1.2012
sub-16	Early	Experimental	MEM	1.34848	0.987177
sub-16	Early	Experimental	SAL	1.04148	1.08817
sub-16	Early	Experimental	SOM	0.903121	0.905226
sub-16	Early	Experimental	SUB	0.897664	0.946266
sub-16	Early	Experimental	UNC	1.02415	0.984162
sub-16	Early	Experimental	VA	0.95638	1.06685
sub-16	Early	Experimental	VIS	0.854052	0.923489
sub-16	Middle	Experimental	AU	0.721622	0.802428
sub-16	Middle	Experimental	CER	0.953847	0.716906
sub-16	Middle	Experimental	CO	0.676728	0.856877
sub-16	Middle	Experimental	DA	0.700301	1.11169
sub-16	Middle	Experimental	DM	1.49676	0.876556
sub-16	Middle	Experimental	FP	0.876556	1.32957
sub-16	Middle	Experimental	MEM	1.41046	1.14025
sub-16	Middle	Experimental	SAL	0.784077	1.17114
sub-16	Middle	Experimental	SOM	0.839386	0.846815
sub-16	Middle	Experimental	SUB	0.931054	0.929169
sub-16	Middle	Experimental	UNC	1.05659	0.993128
sub-16	Middle	Experimental	VA	0.867349	1.28521
sub-16	Middle	Experimental	VIS	0.860573	0.986337
sub-16	Late	Experimental	AU	0.79999	0.832238
sub-16	Late	Experimental	CER	0.823609	0.749443
sub-16	Late	Experimental	CO	0.67586	0.828386
sub-16	Late	Experimental	DA	0.752064	1.10362
sub-16	Late	Experimental	DM	1.43431	0.877202
sub-16	Late	Experimental	FP	0.877202	1.58576
sub-16	Late	Experimental	MEM	1.42455	1.09113
sub-16	Late	Experimental	SAL	0.819056	1.19666
sub-16	Late	Experimental	SOM	0.908496	0.842276
sub-16	Late	Experimental	SUB	0.942899	0.900965
sub-16	Late	Experimental	UNC	0.979792	1.07216
sub-16	Late	Experimental	VA	0.908754	1.37704
sub-16	Late	Experimental	VIS	0.776251	0.908038
sub-18	Naive	Experimental	AU	1.00003	0.867548
sub-18	Naive	Experimental	CER	0.966945	0.846179
sub-18	Naive	Experimental	CO	0.949309	0.857064
sub-18	Naive	Experimental	DA	0.833673	1.10173
sub-18	Naive	Experimental	DM	1.13825	0.981964
sub-18	Naive	Experimental	FP	0.981964	1.35284
sub-18	Naive	Experimental	MEM	1.04922	1.14953
sub-18	Naive	Experimental	SAL	1.00882	1.16959
sub-18	Naive	Experimental	SOM	0.989474	0.884418
sub-18	Naive	Experimental	SUB	0.978748	0.980134
sub-18	Naive	Experimental	UNC	0.984207	0.98641
sub-18	Naive	Experimental	VA	0.971173	1.0953
sub-18	Naive	Experimental	VIS	0.873994	0.903814
sub-18	Early	Experimental	AU	0.80339	0.863722
sub-18	Early	Experimental	CER	0.835571	0.786018
sub-18	Early	Experimental	CO	0.842422	0.931957
sub-18	Early	Experimental	DA	0.814371	1.27173
sub-18	Early	Experimental	DM	1.20908	0.950709
sub-18	Early	Experimental	FP	0.950709	1.39003
sub-18	Early	Experimental	MEM	0.96074	1.15932
sub-18	Early	Experimental	SAL	1.03596	1.2214
sub-18	Early	Experimental	SOM	0.853804	0.914225
sub-18	Early	Experimental	SUB	0.897947	1.05431
sub-18	Early	Experimental	UNC	1.00533	0.98133
sub-18	Early	Experimental	VA	0.836726	1.03524
sub-18	Early	Experimental	VIS	0.905363	0.967786
sub-18	Middle	Experimental	AU	0.920697	0.949616
sub-18	Middle	Experimental	CER	0.982531	0.692002
sub-18	Middle	Experimental	CO	0.927623	0.903235
sub-18	Middle	Experimental	DA	0.85729	1.17692
sub-18	Middle	Experimental	DM	1.16511	0.91733
sub-18	Middle	Experimental	FP	0.91733	1.48912
sub-18	Middle	Experimental	MEM	0.895502	1.26037
sub-18	Middle	Experimental	SAL	0.974984	1.32231
sub-18	Middle	Experimental	SOM	0.887722	0.866719
sub-18	Middle	Experimental	SUB	1.01841	0.994545
sub-18	Middle	Experimental	UNC	1.03889	0.930234
sub-18	Middle	Experimental	VA	0.92826	1.15493
sub-18	Middle	Experimental	VIS	1.0268	0.833552
sub-18	Late	Experimental	AU	0.817961	0.988351
sub-18	Late	Experimental	CER	0.852691	0.877649
sub-18	Late	Experimental	CO	0.813119	1.13732
sub-18	Late	Experimental	DA	0.647629	1.4099
sub-18	Late	Experimental	DM	1.43425	0.763379
sub-18	Late	Experimental	FP	0.763379	1.58962
sub-18	Late	Experimental	MEM	0.93339	1.35158
sub-18	Late	Experimental	SAL	1.00788	1.28407
sub-18	Late	Experimental	SOM	0.912091	0.989735
sub-18	Late	Experimental	SUB	0.969353	0.883347
sub-18	Late	Experimental	UNC	1.01039	0.946108
sub-18	Late	Experimental	VA	0.781876	1.23589
sub-18	Late	Experimental	VIS	0.906651	0.819917
sub-19	Naive	Experimental	AU	0.930103	0.98962
sub-19	Naive	Experimental	CER	0.956689	0.913522
sub-19	Naive	Experimental	CO	0.954911	0.955709
sub-19	Naive	Experimental	DA	0.798627	1.13771
sub-19	Naive	Experimental	DM	1.25022	0.872633
sub-19	Naive	Experimental	FP	0.872633	1.34308
sub-19	Naive	Experimental	MEM	0.984216	1.15952
sub-19	Naive	Experimental	SAL	1.12955	1.01404
sub-19	Naive	Experimental	SOM	0.917814	0.976185
sub-19	Naive	Experimental	SUB	0.937713	1.02672
sub-19	Naive	Experimental	UNC	1.01932	1.01363
sub-19	Naive	Experimental	VA	0.990565	1.03863
sub-19	Naive	Experimental	VIS	0.904212	1.02432
sub-19	Early	Experimental	AU	0.938524	0.984051
sub-19	Early	Experimental	CER	0.939991	0.768121
sub-19	Early	Experimental	CO	0.936977	1.0431
sub-19	Early	Experimental	DA	0.914993	0.991599
sub-19	Early	Experimental	DM	1.13665	0.913131
sub-19	Early	Experimental	FP	0.913131	1.22964
sub-19	Early	Experimental	MEM	0.980291	1.05289
sub-19	Early	Experimental	SAL	1.03259	1.04822
sub-19	Early	Experimental	SOM	0.866683	0.963146
sub-19	Early	Experimental	SUB	0.958141	1.05494
sub-19	Early	Experimental	UNC	1.0334	0.922867
sub-19	Early	Experimental	VA	1.00762	1.03327
sub-19	Early	Experimental	VIS	1.01919	0.796233
sub-19	Middle	Experimental	AU	0.881565	0.978901
sub-19	Middle	Experimental	CER	0.934481	0.886134
sub-19	Middle	Experimental	CO	0.897792	0.908029
sub-19	Middle	Experimental	DA	0.890649	0.941496
sub-19	Middle	Experimental	DM	1.22519	0.893351
sub-19	Middle	Experimental	FP	0.893351	1.4004
sub-19	Middle	Experimental	MEM	0.989201	1.22795
sub-19	Middle	Experimental	SAL	0.952087	1.32063
sub-19	Middle	Experimental	SOM	0.888988	0.826298
sub-19	Middle	Experimental	SUB	0.9381	1.12905
sub-19	Middle	Experimental	UNC	1.05813	0.957369
sub-19	Middle	Experimental	VA	0.994112	0.97473
sub-19	Middle	Experimental	VIS	0.952246	0.95163
sub-19	Late	Experimental	AU	0.727837	1.12142
sub-19	Late	Experimental	CER	0.92717	1.06412
sub-19	Late	Experimental	CO	0.799513	1.02495
sub-19	Late	Experimental	DA	0.796466	1.02405
sub-19	Late	Experimental	DM	1.43207	0.737487
sub-19	Late	Experimental	FP	0.737487	1.5263
sub-19	Late	Experimental	MEM	1.05361	1.20647
sub-19	Late	Experimental	SAL	0.982771	1.15869
sub-19	Late	Experimental	SOM	0.82572	0.960359
sub-19	Late	Experimental	SUB	1.05731	0.949915
sub-19	Late	Experimental	UNC	1.01192	0.977301
sub-19	Late	Experimental	VA	0.953681	1.13653
sub-19	Late	Experimental	VIS	0.877901	0.915044
sub-20	Naive	Control	AU	1.01378	0.942288
sub-20	Naive	Control	CER	0.993966	0.887214
sub-20	Naive	Control	CO	0.983466	0.972544
sub-20	Naive	Control	DA	0.847517	1.2467
sub-20	Naive	Control	DM	1.0948	0.916721
sub-20	Naive	Control	FP	0.916721	1.1793
sub-20	Naive	Control	MEM	1.01478	1.07621
sub-20	Naive	Control	SAL	1.02217	1.02086
sub-20	Naive	Control	SOM	0.94664	1.01005
sub-20	Naive	Control	SUB	0.988692	0.986398
sub-20	Naive	Control	UNC	1.04617	0.88483
sub-20	Naive	Control	VA	0.972388	1.02394
sub-20	Naive	Control	VIS	0.959375	0.975319
sub-20	Early	Control	AU	0.94903	0.932589
sub-20	Early	Control	CER	0.986705	0.97581
sub-20	Early	Control	CO	0.947945	0.990162
sub-20	Early	Control	DA	0.845326	1.21471
sub-20	Early	Control	DM	1.18515	0.858968
sub-20	Early	Control	FP	0.858968	1.43943
sub-20	Early	Control	MEM	1.04323	1.09721
sub-20	Early	Control	SAL	0.972941	1.20131
sub-20	Early	Control	SOM	0.897457	0.97135
sub-20	Early	Control	SUB	0.98228	1.11496
sub-20	Early	Control	UNC	1.0327	0.891973
sub-20	Early	Control	VA	0.966642	1.04123
sub-20	Early	Control	VIS	1.00832	0.845342
sub-20	Middle	Control	AU	1.06619	0.99308
sub-20	Middle	Control	CER	0.905237	0.872931
sub-20	Middle	Control	CO	0.886703	1.10536
sub-20	Middle	Control	DA	0.835654	1.27851
sub-20	Middle	Control	DM	1.21786	0.917328
sub-20	Middle	Control	FP	0.917328	1.29358
sub-20	Middle	Control	MEM	1.1906	1.08854
sub-20	Middle	Control	SAL	0.976126	1.13378
sub-20	Middle	Control	SOM	0.95636	0.96879
sub-20	Middle	Control	SUB	0.890247	1.07028
sub-20	Middle	Control	UNC	0.987981	0.936086
sub-20	Middle	Control	VA	0.930732	1.04061
sub-20	Middle	Control	VIS	0.855102	0.893778
sub-20	Late	Control	AU	0.963305	0.994488
sub-20	Late	Control	CER	0.89983	0.815018
sub-20	Late	Control	CO	0.91133	1.10095
sub-20	Late	Control	DA	0.774277	1.16184
sub-20	Late	Control	DM	1.21752	0.87441
sub-20	Late	Control	FP	0.87441	1.24094
sub-20	Late	Control	MEM	1.12391	1.152
sub-20	Late	Control	SAL	1.00462	1.17867
sub-20	Late	Control	SOM	0.772755	1.11401
sub-20	Late	Control	SUB	0.914123	1.0465
sub-20	Late	Control	UNC	1.12472	0.870489
sub-20	Late	Control	VA	0.898546	0.999572
sub-20	Late	Control	VIS	0.954233	0.847923
sub-21	Naive	Experimental	AU	0.884515	0.883605
sub-21	Naive	Experimental	CER	0.982313	0.926943
sub-21	Naive	Experimental	CO	0.955336	0.959228
sub-21	Naive	Experimental	DA	0.902932	0.973728
sub-21	Naive	Experimental	DM	1.03389	1.00049
sub-21	Naive	Experimental	FP	1.00049	1.15943
sub-21	Naive	Experimental	MEM	0.94284	1.13856
sub-21	Naive	Experimental	SAL	1.03454	1.02048
sub-21	Naive	Experimental	SOM	0.916249	0.982171
sub-21	Naive	Experimental	SUB	0.946781	0.972712
sub-21	Naive	Experimental	UNC	1.03922	0.978228
sub-21	Naive	Experimental	VA	0.941774	0.953878
sub-21	Naive	Experimental	VIS	0.993824	0.892951
sub-21	Early	Experimental	AU	0.891223	0.904162
sub-21	Early	Experimental	CER	0.909116	0.818832
sub-21	Early	Experimental	CO	0.754823	0.972416
sub-21	Early	Experimental	DA	0.838375	1.15281
sub-21	Early	Experimental	DM	1.27358	0.8991
sub-21	Early	Experimental	FP	0.8991	1.29308
sub-21	Early	Experimental	MEM	0.974145	1.15864
sub-21	Early	Experimental	SAL	0.974407	1.12423
sub-21	Early	Experimental	SOM	0.823966	0.977367
sub-21	Early	Experimental	SUB	0.918939	0.924748
sub-21	Early	Experimental	UNC	1.10205	0.982096
sub-21	Early	Experimental	VA	1.06775	0.932424
sub-21	Early	Experimental	VIS	0.949558	0.996217
sub-21	Middle	Experimental	AU	0.818978	0.892047
sub-21	Middle	Experimental	CER	0.832132	0.781518
sub-21	Middle	Experimental	CO	0.749393	0.787198
sub-21	Middle	Experimental	DA	0.754313	1.15642
sub-21	Middle	Experimental	DM	1.35435	0.998157
sub-21	Middle	Experimental	FP	0.998157	1.42908
sub-21	Middle	Experimental	MEM	1.15811	1.29836
sub-21	Middle	Experimental	SAL	1.03769	1.23063
sub-21	Middle	Experimental	SOM	0.75881	0.866474
sub-21	Middle	Experimental	SUB	0.983454	0.896458
sub-21	Middle	Experimental	UNC	1.04219	0.977279
sub-21	Middle	Experimental	VA	0.951499	1.0499
sub-21	Middle	Experimental	VIS	0.912638	0.861337
sub-21	Late	Experimental	AU	0.885249	0.914439
sub-21	Late	Experimental	CER	0.926187	0.67599
sub-21	Late	Experimental	CO	0.955324	0.942175
sub-21	Late	Experimental	DA	0.912495	1.18366
sub-21	Late	Experimental	DM	1.14378	0.961319
sub-21	Late	Experimental	FP	0.961319	1.25209
sub-21	Late	Experimental	MEM	1.04226	1.19092
sub-21	Late	Experimental	SAL	0.971564	1.13046
sub-21	Late	Experimental	SOM	0.957808	1.02344
sub-21	Late	Experimental	SUB	0.984579	0.986408
sub-21	Late	Experimental	UNC	1.04419	0.934191
sub-21	Late	Experimental	VA	1.03488	1.00759
sub-21	Late	Experimental	VIS	0.900359	0.820364
sub-23	Naive	Experimental	AU	0.940165	0.865412
sub-23	Naive	Experimental	CER	0.925081	0.749952
sub-23	Naive	Experimental	CO	0.916137	0.944095
sub-23	Naive	Experimental	DA	0.890426	1.11478
sub-23	Naive	Experimental	DM	1.10324	1.02322
sub-23	Naive	Experimental	FP	1.02322	1.2965
sub-23	Naive	Experimental	MEM	1.05011	0.978008
sub-23	Naive	Experimental	SAL	1.05106	1.28355
sub-23	Naive	Experimental	SOM	0.929464	0.911972
sub-23	Naive	Experimental	SUB	0.978381	0.976967
sub-23	Naive	Experimental	UNC	1.02508	0.954116
sub-23	Naive	Experimental	VA	1.02688	1.06015
sub-23	Naive	Experimental	VIS	0.955542	0.811116
sub-23	Early	Experimental	AU	0.859822	0.875297
sub-23	Early	Experimental	CER	0.77724	0.858392
sub-23	Early	Experimental	CO	0.82368	1.01992
sub-23	Early	Experimental	DA	0.790059	1.18263
sub-23	Early	Experimental	DM	1.26296	0.917607
sub-23	Early	Experimental	FP	0.917607	1.40485
sub-23	Early	Experimental	MEM	1.01713	1.00608
sub-23	Early	Experimental	SAL	0.910414	1.29025
sub-23	Early	Experimental	SOM	0.925055	0.933384
sub-23	Early	Experimental	SUB	0.96456	0.918076
sub-23	Early	Experimental	UNC	1.12335	0.921116
sub-23	Early	Experimental	VA	0.976887	1.01104
sub-23	Early	Experimental	VIS	0.854255	0.75334
sub-23	Middle	Experimental	AU	0.908501	0.87566
sub-23	Middle	Experimental	CER	0.891491	0.688139
sub-23	Middle	Experimental	CO	0.930959	0.955511
sub-23	Middle	Experimental	DA	0.869077	1.04219
sub-23	Middle	Experimental	DM	1.16699	0.982051
sub-23	Middle	Experimental	FP	0.982051	1.45108
sub-23	Middle	Experimental	MEM	0.971385	1.20465
sub-23	Middle	Experimental	SAL	1.0881	1.30198
sub-23	Middle	Experimental	SOM	0.863571	0.928409
sub-23	Middle	Experimental	SUB	1.02777	0.964327
sub-23	Middle	Experimental	UNC	1.00247	1.03725
sub-23	Middle	Experimental	VA	1.04434	1.08191
sub-23	Middle	Experimental	VIS	0.89858	0.796842
sub-23	Late	Experimental	AU	0.748533	0.752376
sub-23	Late	Experimental	CER	0.700142	0.969861
sub-23	Late	Experimental	CO	0.645908	0.885748
sub-23	Late	Experimental	DA	0.719021	1.16726
sub-23	Late	Experimental	DM	1.41189	0.954615
sub-23	Late	Experimental	FP	0.954615	1.62157
sub-23	Late	Experimental	MEM	1.10748	1.25973
sub-23	Late	Experimental	SAL	0.895424	1.53695
sub-23	Late	Experimental	SOM	0.853081	0.729161
sub-23	Late	Experimental	SUB	0.88259	1.02827
sub-23	Late	Experimental	UNC	1.09868	1.05361
sub-23	Late	Experimental	VA	0.968028	0.886968
sub-23	Late	Experimental	VIS	0.826784	0.724276
sub-24	Naive	Experimental	AU	0.891038	0.833392
sub-24	Naive	Experimental	CER	0.903807	0.879977
sub-24	Naive	Experimental	CO	0.912199	0.832162
sub-24	Naive	Experimental	DA	0.906122	1.10939
sub-24	Naive	Experimental	DM	1.13901	1.01381
sub-24	Naive	Experimental	FP	1.01381	1.29785
sub-24	Naive	Experimental	MEM	1.19238	0.896106
sub-24	Naive	Experimental	SAL	0.995126	1.0336
sub-24	Naive	Experimental	SOM	0.860813	0.899873
sub-24	Naive	Experimental	SUB	0.909199	0.930836
sub-24	Naive	Experimental	UNC	1.03134	0.957412
sub-24	Naive	Experimental	VA	0.999103	1.07305
sub-24	Naive	Experimental	VIS	0.95456	0.88757
sub-24	Early	Experimental	AU	0.687197	0.992566
sub-24	Early	Experimental	CER	0.833236	0.894413
sub-24	Early	Experimental	CO	0.81567	0.904797
sub-24	Early	Experimental	DA	0.737269	1.1941
sub-24	Early	Experimental	DM	1.44205	0.973182
sub-24	Early	Experimental	FP	0.973182	1.32422
sub-24	Early	Experimental	MEM	1.46766	1.10674
sub-24	Early	Experimental	SAL	0.851996	1.08276
sub-24	Early	Experimental	SOM	0.827056	0.935296
sub-24	Early	Experimental	SUB	0.898264	0.967934
sub-24	Early	Experimental	UNC	1.08547	0.92757
sub-24	Early	Experimental	VA	0.842777	1.18224
sub-24	Early	Experimental	VIS	0.897444	0.963244
sub-24	Middle	Experimental	AU	0.845526	0.947712
sub-24	Middle	Experimental	CER	0.973323	1.07941
sub-24	Middle	Experimental	CO	0.86901	0.852068
sub-24	Middle	Experimental	DA	0.81622	1.16163
sub-24	Middle	Experimental	DM	1.22904	0.912923
sub-24	Middle	Experimental	FP	0.912923	1.45552
sub-24	Middle	Experimental	MEM	1.23966	1.09584
sub-24	Middle	Experimental	SAL	0.87947	1.14016
sub-24	Middle	Experimental	SOM	0.9509	0.939925
sub-24	Middle	Experimental	SUB	0.97007	0.956398
sub-24	Middle	Experimental	UNC	0.988722	1.01042
sub-24	Middle	Experimental	VA	0.940263	1.06549
sub-24	Middle	Experimental	VIS	0.906306	0.895164
sub-24	Late	Experimental	AU	0.84894	0.92546
sub-24	Late	Experimental	CER	0.798853	0.847534
sub-24	Late	Experimental	CO	0.89315	0.902073
sub-24	Late	Experimental	DA	0.846085	1.23625
sub-24	Late	Experimental	DM	1.2347	0.968296
sub-24	Late	Experimental	FP	0.968296	1.31651
sub-24	Late	Experimental	MEM	1.30194	0.986206
sub-24	Late	Experimental	SAL	0.961002	1.0809
sub-24	Late	Experimental	SOM	0.915156	1.06521
sub-24	Late	Experimental	SUB	0.909754	0.903104
sub-24	Late	Experimental	UNC	0.966468	0.909555
sub-24	Late	Experimental	VA	0.952751	1.1279
sub-24	Late	Experimental	VIS	0.894621	0.889823
sub-25	Naive	Control	AU	0.867597	0.844442
sub-25	Naive	Control	CER	0.898505	1.04448
sub-25	Naive	Control	CO	0.845731	0.979218
sub-25	Naive	Control	DA	0.832302	1.25038
sub-25	Naive	Control	DM	1.23598	0.907098
sub-25	Naive	Control	FP	0.907098	1.41751
sub-25	Naive	Control	MEM	1.01312	1.22571
sub-25	Naive	Control	SAL	1.01187	1.11253
sub-25	Naive	Control	SOM	0.852983	0.929315
sub-25	Naive	Control	SUB	0.940385	1.11691
sub-25	Naive	Control	UNC	1.08869	0.950112
sub-25	Naive	Control	VA	0.975914	1.13407
sub-25	Naive	Control	VIS	1.01294	0.912753
sub-25	Early	Control	AU	0.830709	0.784081
sub-25	Early	Control	CER	0.857688	1.11659
sub-25	Early	Control	CO	0.700111	1.1024
sub-25	Early	Control	DA	0.682665	1.37025
sub-25	Early	Control	DM	1.40403	0.892062
sub-25	Early	Control	FP	0.892062	1.55747
sub-25	Early	Control	MEM	1.17382	1.34384
sub-25	Early	Control	SAL	0.881182	1.24199
sub-25	Early	Control	SOM	0.851321	1.08136
sub-25	Early	Control	SUB	0.960325	0.882294
sub-25	Early	Control	UNC	1.09362	0.948112
sub-25	Early	Control	VA	0.832452	1.20726
sub-25	Early	Control	VIS	0.87635	0.708348
sub-25	Middle	Control	AU	0.885166	0.939662
sub-25	Middle	Control	CER	0.982785	0.909035
sub-25	Middle	Control	CO	0.899633	0.963887
sub-25	Middle	Control	DA	0.756819	1.2283
sub-25	Middle	Control	DM	1.29531	0.872583
sub-25	Middle	Control	FP	0.872583	1.38226
sub-25	Middle	Control	MEM	1.01311	1.17576
sub-25	Middle	Control	SAL	0.907733	1.19715
sub-25	Middle	Control	SOM	0.97622	0.840554
sub-25	Middle	Control	SUB	0.965616	0.981065
sub-25	Middle	Control	UNC	1.17959	0.873508
sub-25	Middle	Control	VA	0.815587	1.18512
sub-25	Middle	Control	VIS	0.962557	0.944298
sub-25	Late	Control	AU	0.914979	0.89374
sub-25	Late	Control	CER	0.885237	1.20574
sub-25	Late	Control	CO	0.813721	1.01046
sub-25	Late	Control	DA	0.694783	1.1919
sub-25	Late	Control	DM	1.26544	0.840931
sub-25	Late	Control	FP	0.840931	1.4307
sub-25	Late	Control	MEM	1.02395	1.38657
sub-25	Late	Control	SAL	0.848438	1.33392
sub-25	Late	Control	SOM	0.946362	0.747619
sub-25	Late	Control	SUB	0.954919	1.07489
sub-25	Late	Control	UNC	1.10254	1.02921
sub-25	Late	Control	VA	0.903576	1.0905
sub-25	Late	Control	VIS	0.895887	0.996635
sub-26	Naive	Control	AU	0.914618	0.785895
sub-26	Naive	Control	CER	0.879344	0.864171
sub-26	Naive	Control	CO	0.877759	0.808763
sub-26	Naive	Control	DA	0.93884	1.07702
sub-26	Naive	Control	DM	1.13743	1.09933
sub-26	Naive	Control	FP	1.09933	1.28032
sub-26	Naive	Control	MEM	1.03165	1.21107
sub-26	Naive	Control	SAL	1.0691	1.0694
sub-26	Naive	Control	SOM	0.89921	0.928399
sub-26	Naive	Control	SUB	0.93277	0.874298
sub-26	Naive	Control	UNC	1.03374	1.01309
sub-26	Naive	Control	VA	0.932783	1.02769
sub-26	Naive	Control	VIS	0.893964	0.92138
sub-26	Early	Control	AU	0.994199	0.783083
sub-26	Early	Control	CER	1.01014	0.867456
sub-26	Early	Control	CO	0.92458	0.814254
sub-26	Early	Control	DA	0.925418	1.18618
sub-26	Early	Control	DM	1.07441	1.0149
sub-26	Early	Control	FP	1.0149	1.19333
sub-26	Early	Control	MEM	1.02887	1.13286
sub-26	Early	Control	SAL	1.02628	1.03865
sub-26	Early	Control	SOM	0.937546	0.97337
sub-26	Early	Control	SUB	0.975928	0.885754
sub-26	Early	Control	UNC	1.02986	1.02453
sub-26	Early	Control	VA	1.03002	0.967789
sub-26	Early	Control	VIS	0.989033	0.964912
sub-26	Middle	Control	AU	0.870483	0.78632
sub-26	Middle	Control	CER	0.962702	0.935005
sub-26	Middle	Control	CO	0.926858	0.868149
sub-26	Middle	Control	DA	0.961232	1.09824
sub-26	Middle	Control	DM	1.04958	1.04469
sub-26	Middle	Control	FP	1.04469	1.18796
sub-26	Middle	Control	MEM	1.04867	1.04179
sub-26	Middle	Control	SAL	1.01022	1.08245
sub-26	Middle	Control	SOM	0.899613	0.788337
sub-26	Middle	Control	SUB	0.985058	1.03473
sub-26	Middle	Control	UNC	1.0253	1.05246
sub-26	Middle	Control	VA	0.990863	0.96361
sub-26	Middle	Control	VIS	0.98599	0.964343
sub-26	Late	Control	AU	0.956377	0.869721
sub-26	Late	Control	CER	0.876704	0.770425
sub-26	Late	Control	CO	0.916109	0.929927
sub-26	Late	Control	DA	0.894414	1.15028
sub-26	Late	Control	DM	1.12994	1.00532
sub-26	Late	Control	FP	1.00532	1.17967
sub-26	Late	Control	MEM	0.990459	1.20222
sub-26	Late	Control	SAL	1.05127	0.97621
sub-26	Late	Control	SOM	0.903114	1.00361
sub-26	Late	Control	SUB	0.969729	0.946384
sub-26	Late	Control	UNC	1.00925	0.999338
sub-26	Late	Control	VA	0.978011	0.958646
sub-26	Late	Control	VIS	0.905687	0.949287
sub-27	Naive	Experimental	AU	0.849159	0.91757
sub-27	Naive	Experimental	CER	0.838126	0.922696
sub-27	Naive	Experimental	CO	0.837713	0.975513
sub-27	Naive	Experimental	DA	0.843324	1.10184
sub-27	Naive	Experimental	DM	1.32174	0.890769
sub-27	Naive	Experimental	FP	0.890769	1.1929
sub-27	Naive	Experimental	MEM	1.07473	1.09811
sub-27	Naive	Experimental	SAL	1.02361	1.12023
sub-27	Naive	Experimental	SOM	0.861555	1.01036
sub-27	Naive	Experimental	SUB	0.949087	0.983205
sub-27	Naive	Experimental	UNC	1.1001	0.932681
sub-27	Naive	Experimental	VA	0.927583	1.02066
sub-27	Naive	Experimental	VIS	0.940031	0.884939
sub-27	Early	Experimental	AU	0.936398	0.880721
sub-27	Early	Experimental	CER	0.856406	0.789112
sub-27	Early	Experimental	CO	0.974157	1.02821
sub-27	Early	Experimental	DA	0.902933	1.16299
sub-27	Early	Experimental	DM	1.13007	0.999357
sub-27	Early	Experimental	FP	0.999357	1.43251
sub-27	Early	Experimental	MEM	1.07536	1.14397
sub-27	Early	Experimental	SAL	1.0612	1.16651
sub-27	Early	Experimental	SOM	0.885007	1.00744
sub-27	Early	Experimental	SUB	0.902332	0.969836
sub-27	Early	Experimental	UNC	0.985325	0.974593
sub-27	Early	Experimental	VA	1.03184	0.975504
sub-27	Early	Experimental	VIS	0.904915	0.876287
sub-27	Middle	Experimental	AU	0.888317	1.06611
sub-27	Middle	Experimental	CER	0.874483	0.907782
sub-27	Middle	Experimental	CO	0.852942	1.13865
sub-27	Middle	Experimental	DA	0.832593	1.13736
sub-27	Middle	Experimental	DM	1.28614	0.831642
sub-27	Middle	Experimental	FP	0.831642	1.38281
sub-27	Middle	Experimental	MEM	1.02171	1.11592
sub-27	Middle	Experimental	SAL	0.989632	1.17721
sub-27	Middle	Experimental	SOM	0.924659	1.10571
sub-27	Middle	Experimental	SUB	0.894591	0.987414
sub-27	Middle	Experimental	UNC	1.00684	0.861939
sub-27	Middle	Experimental	VA	1.01897	1.08619
sub-27	Middle	Experimental	VIS	0.920841	0.800986
sub-27	Late	Experimental	AU	0.828103	0.912522
sub-27	Late	Experimental	CER	0.912313	0.820014
sub-27	Late	Experimental	CO	0.828012	1.0025
sub-27	Late	Experimental	DA	0.74584	1.17601
sub-27	Late	Experimental	DM	1.31574	0.921451
sub-27	Late	Experimental	FP	0.921451	1.31255
sub-27	Late	Experimental	MEM	1.03598	1.17135
sub-27	Late	Experimental	SAL	1.02892	1.19253
sub-27	Late	Experimental	SOM	0.85335	0.956556
sub-27	Late	Experimental	SUB	0.903434	0.930998
sub-27	Late	Experimental	UNC	1.0927	0.951462
sub-27	Late	Experimental	VA	0.930885	0.994658
sub-27	Late	Experimental	VIS	0.871808	0.92202
sub-28	Naive	Control	AU	0.980301	0.844871
sub-28	Naive	Control	CER	0.933398	0.733601
sub-28	Naive	Control	CO	0.948438	1.03426
sub-28	Naive	Control	DA	0.889966	1.19409
sub-28	Naive	Control	DM	1.14784	0.954326
sub-28	Naive	Control	FP	0.954326	1.24899
sub-28	Naive	Control	MEM	1.15545	1.20329
sub-28	Naive	Control	SAL	0.963392	1.19016
sub-28	Naive	Control	SOM	0.88213	1.01378
sub-28	Naive	Control	SUB	0.997547	0.912624
sub-28	Naive	Control	UNC	1.01176	0.892556
sub-28	Naive	Control	VA	1.12754	1.01034
sub-28	Naive	Control	VIS	0.996758	0.767658
sub-28	Early	Control	AU	0.908976	1.0187
sub-28	Early	Control	CER	0.897933	0.859826
sub-28	Early	Control	CO	0.920294	1.12036
sub-28	Early	Control	DA	0.865228	1.16228
sub-28	Early	Control	DM	1.26951	0.899585
sub-28	Early	Control	FP	0.899585	1.20849
sub-28	Early	Control	MEM	1.20968	1.04539
sub-28	Early	Control	SAL	0.890554	1.19838
sub-28	Early	Control	SOM	0.925735	0.976577
sub-28	Early	Control	SUB	0.957955	1.04067
sub-28	Early	Control	UNC	1.02396	0.945027
sub-28	Early	Control	VA	1.10217	0.972382
sub-28	Early	Control	VIS	0.907105	0.960397
sub-28	Middle	Control	AU	0.91793	0.925958
sub-28	Middle	Control	CER	0.919925	0.765051
sub-28	Middle	Control	CO	0.868387	1.0067
sub-28	Middle	Control	DA	0.878066	1.13284
sub-28	Middle	Control	DM	1.18708	0.953579
sub-28	Middle	Control	FP	0.953579	1.25522
sub-28	Middle	Control	MEM	1.17029	1.20791
sub-28	Middle	Control	SAL	0.939548	1.22484
sub-28	Middle	Control	SOM	0.874035	0.98102
sub-28	Middle	Control	SUB	0.948366	0.906097
sub-28	Middle	Control	UNC	1.0235	0.965953
sub-28	Middle	Control	VA	1.16758	1.06924
sub-28	Middle	Control	VIS	0.908299	0.891762
sub-28	Late	Control	AU	0.869415	1.00791
sub-28	Late	Control	CER	0.875964	0.750538
sub-28	Late	Control	CO	0.85008	1.07485
sub-28	Late	Control	DA	0.801462	1.10715
sub-28	Late	Control	DM	1.31819	0.866677
sub-28	Late	Control	FP	0.866677	1.18758
sub-28	Late	Control	MEM	1.32682	1.00794
sub-28	Late	Control	SAL	0.876445	1.22048
sub-28	Late	Control	SOM	0.751736	1.01861
sub-28	Late	Control	SUB	0.986896	0.907373
sub-28	Late	Control	UNC	1.13396	0.862236
sub-28	Late	Control	VA	1.27469	0.944951
sub-28	Late	Control	VIS	0.925738	0.899208
sub-29	Naive	Experimental	AU	0.903124	1.0226
sub-29	Naive	Experimental	CER	0.877343	0.872389
sub-29	Naive	Experimental	CO	0.923171	1.11523
sub-29	Naive	Experimental	DA	0.835176	0.908167
sub-29	Naive	Experimental	DM	1.22448	0.942689
sub-29	Naive	Experimental	FP	0.942689	1.43313
sub-29	Naive	Experimental	MEM	1.08517	1.29675
sub-29	Naive	Experimental	SAL	1.01991	1.27866
sub-29	Naive	Experimental	SOM	0.859948	0.838697
sub-29	Naive	Experimental	SUB	0.990231	0.988971
sub-29	Naive	Experimental	UNC	1.03146	0.948808
sub-29	Naive	Experimental	VA	1.00959	1.12662
sub-29	Naive	Experimental	VIS	0.903096	0.872088
sub-29	Early	Experimental	AU	0.72877	0.948905
sub-29	Early	Experimental	CER	0.770493	0.805703
sub-29	Early	Experimental	CO	0.74299	0.941069
sub-29	Early	Experimental	DA	0.823123	0.925224
sub-29	Early	Experimental	DM	1.34498	0.986787
sub-29	Early	Experimental	FP	0.986787	1.33192
sub-29	Early	Experimental	MEM	1.15731	1.2388
sub-29	Early	Experimental	SAL	0.96511	1.17922
sub-29	Early	Experimental	SOM	0.74082	0.915657
sub-29	Early	Experimental	SUB	0.969295	1.00582
sub-29	Early	Experimental	UNC	1.06925	0.982812
sub-29	Early	Experimental	VA	1.03938	1.07863
sub-29	Early	Experimental	VIS	0.913526	0.940903
sub-29	Middle	Experimental	AU	0.822406	0.924389
sub-29	Middle	Experimental	CER	0.78503	0.951439
sub-29	Middle	Experimental	CO	0.84322	0.986391
sub-29	Middle	Experimental	DA	0.858942	0.965906
sub-29	Middle	Experimental	DM	1.26681	0.946175
sub-29	Middle	Experimental	FP	0.946175	1.39295
sub-29	Middle	Experimental	MEM	1.02442	1.11621
sub-29	Middle	Experimental	SAL	1.00322	1.24305
sub-29	Middle	Experimental	SOM	0.88392	1.02164
sub-29	Middle	Experimental	SUB	1.00659	0.910045
sub-29	Middle	Experimental	UNC	1.10243	0.956345
sub-29	Middle	Experimental	VA	1.06248	1.10629
sub-29	Middle	Experimental	VIS	0.884638	0.834455
sub-29	Late	Experimental	AU	0.789715	1.01274
sub-29	Late	Experimental	CER	0.94447	0.760036
sub-29	Late	Experimental	CO	0.825041	0.974436
sub-29	Late	Experimental	DA	0.941453	0.99128
sub-29	Late	Experimental	DM	1.2287	0.951857
sub-29	Late	Experimental	FP	0.951857	1.24078
sub-29	Late	Experimental	MEM	0.994145	1.19753
sub-29	Late	Experimental	SAL	0.937513	1.16713
sub-29	Late	Experimental	SOM	0.824293	0.997313
sub-29	Late	Experimental	SUB	1.0319	0.920952
sub-29	Late	Experimental	UNC	1.04681	0.98652
sub-29	Late	Experimental	VA	1.02123	0.98379
sub-29	Late	Experimental	VIS	1.01684	0.874847
sub-30	Naive	Control	AU	0.762204	0.937677
sub-30	Naive	Control	CER	0.748271	0.961786
sub-30	Naive	Control	CO	0.906563	0.949506
sub-30	Naive	Control	DA	0.748695	1.19344
sub-30	Naive	Control	DM	1.34523	0.920586
sub-30	Naive	Control	FP	0.920586	1.27007
sub-30	Naive	Control	MEM	1.21685	1.0745
sub-30	Naive	Control	SAL	0.968913	0.992537
sub-30	Naive	Control	SOM	0.898435	0.920128
sub-30	Naive	Control	SUB	0.868003	1.03793
sub-30	Naive	Control	UNC	1.08558	0.942514
sub-30	Naive	Control	VA	1.10388	0.901114
sub-30	Naive	Control	VIS	0.775836	1.01742
sub-30	Early	Control	AU	0.829094	0.881315
sub-30	Early	Control	CER	0.859655	1.08373
sub-30	Early	Control	CO	0.80183	1.0919
sub-30	Early	Control	DA	0.728547	1.09317
sub-30	Early	Control	DM	1.31668	0.936158
sub-30	Early	Control	FP	0.936158	1.39855
sub-30	Early	Control	MEM	1.16682	1.33187
sub-30	Early	Control	SAL	0.935758	1.19242
sub-30	Early	Control	SOM	0.759785	0.859251
sub-30	Early	Control	SUB	1.04	1.31048
sub-30	Early	Control	UNC	1.15387	1.00151
sub-30	Early	Control	VA	1.0899	0.959472
sub-30	Early	Control	VIS	0.864668	0.64647
sub-30	Middle	Control	AU	0.773467	0.880296
sub-30	Middle	Control	CER	0.737608	0.864634
sub-30	Middle	Control	CO	0.761886	1.08138
sub-30	Middle	Control	DA	0.652578	1.1339
sub-30	Middle	Control	DM	1.43117	0.854302
sub-30	Middle	Control	FP	0.854302	1.36251
sub-30	Middle	Control	MEM	1.18928	1.14385
sub-30	Middle	Control	SAL	0.945342	1.14208
sub-30	Middle	Control	SOM	0.816987	0.910524
sub-30	Middle	Control	SUB	0.98637	0.988425
sub-30	Middle	Control	UNC	1.08278	0.997259
sub-30	Middle	Control	VA	1.11152	0.981129
sub-30	Middle	Control	VIS	0.822227	0.925485
sub-30	Late	Control	AU	0.783434	0.944986
sub-30	Late	Control	CER	0.849579	0.933618
sub-30	Late	Control	CO	0.851644	1.02491
sub-30	Late	Control	DA	0.819231	1.07037
sub-30	Late	Control	DM	1.28146	0.981198
sub-30	Late	Control	FP	0.981198	1.3228
sub-30	Late	Control	MEM	1.1513	1.09603
sub-30	Late	Control	SAL	1.03717	1.02177
sub-30	Late	Control	SOM	0.802784	0.976036
sub-30	Late	Control	SUB	0.935737	1.00592
sub-30	Late	Control	UNC	1.08018	1.00041
sub-30	Late	Control	VA	1.07966	0.9011
sub-30	Late	Control	VIS	0.880557	0.85176
sub-33	Naive	Experimental	AU	0.923067	0.848454
sub-33	Naive	Experimental	CER	1.02283	0.972309
sub-33	Naive	Experimental	CO	0.951307	0.916066
sub-33	Naive	Experimental	DA	0.910561	0.878204
sub-33	Naive	Experimental	DM	1.05471	0.987939
sub-33	Naive	Experimental	FP	0.987939	1.22352
sub-33	Naive	Experimental	MEM	1.04384	1.11717
sub-33	Naive	Experimental	SAL	0.98129	1.00377
sub-33	Naive	Experimental	SOM	0.953234	0.902729
sub-33	Naive	Experimental	SUB	0.973844	0.935006
sub-33	Naive	Experimental	UNC	1.01772	1.00906
sub-33	Naive	Experimental	VA	0.981015	1.01368
sub-33	Naive	Experimental	VIS	0.972746	0.922188
sub-33	Early	Experimental	AU	0.89402	0.906819
sub-33	Early	Experimental	CER	1.01816	0.834182
sub-33	Early	Experimental	CO	0.923192	0.929781
sub-33	Early	Experimental	DA	0.885244	0.912719
sub-33	Early	Experimental	DM	1.09776	1.05057
sub-33	Early	Experimental	FP	1.05057	1.37586
sub-33	Early	Experimental	MEM	1.07083	1.28632
sub-33	Early	Experimental	SAL	1.00278	1.06013
sub-33	Early	Experimental	SOM	0.920154	0.867851
sub-33	Early	Experimental	SUB	1.03633	1.04277
sub-33	Early	Experimental	UNC	1.03527	0.995281
sub-33	Early	Experimental	VA	1.01082	1.02002
sub-33	Early	Experimental	VIS	0.940112	0.83945
sub-33	Middle	Experimental	AU	0.920565	0.876198
sub-33	Middle	Experimental	CER	0.949675	0.906114
sub-33	Middle	Experimental	CO	0.845466	0.954846
sub-33	Middle	Experimental	DA	0.834893	0.834947
sub-33	Middle	Experimental	DM	1.15178	1.00899
sub-33	Middle	Experimental	FP	1.00899	1.27959
sub-33	Middle	Experimental	MEM	1.16428	1.17322
sub-33	Middle	Experimental	SAL	0.971764	1.11107
sub-33	Middle	Experimental	SOM	0.889252	0.847522
sub-33	Middle	Experimental	SUB	0.996739	1.00586
sub-33	Middle	Experimental	UNC	1.00116	0.970834
sub-33	Middle	Experimental	VA	0.934517	0.962964
sub-33	Middle	Experimental	VIS	0.92045	0.9363
sub-33	Late	Experimental	AU	0.917677	0.789567
sub-33	Late	Experimental	CER	0.938206	0.74401
sub-33	Late	Experimental	CO	0.948126	0.795641
sub-33	Late	Experimental	DA	0.921169	0.78932
sub-33	Late	Experimental	DM	1.04996	1.06987
sub-33	Late	Experimental	FP	1.06987	1.39697
sub-33	Late	Experimental	MEM	1.13146	1.59515
sub-33	Late	Experimental	SAL	1.04444	1.26073
sub-33	Late	Experimental	SOM	0.930356	0.685134
sub-33	Late	Experimental	SUB	1.01941	1.09319
sub-33	Late	Experimental	UNC	0.990143	0.929176
sub-33	Late	Experimental	VA	0.986924	0.97104
sub-33	Late	Experimental	VIS	0.921101	0.852423
sub-35	Naive	Control	AU	0.907535	0.812189
sub-35	Naive	Control	CER	0.98447	0.870239
sub-35	Naive	Control	CO	0.866848	0.838175
sub-35	Naive	Control	DA	0.854279	1.09062
sub-35	Naive	Control	DM	1.19248	1.00316
sub-35	Naive	Control	FP	1.00316	1.22832
sub-35	Naive	Control	MEM	1.24608	1.06151
sub-35	Naive	Control	SAL	1.01786	1.15398
sub-35	Naive	Control	SOM	0.935006	0.841539
sub-35	Naive	Control	SUB	0.913606	0.944752
sub-35	Naive	Control	UNC	1.00526	1.04978
sub-35	Naive	Control	VA	0.995523	1.06304
sub-35	Naive	Control	VIS	0.911468	0.954751
sub-35	Early	Control	AU	0.86451	0.910829
sub-35	Early	Control	CER	0.880082	0.996381
sub-35	Early	Control	CO	0.908634	0.969925
sub-35	Early	Control	DA	0.816584	1.16811
sub-35	Early	Control	DM	1.20265	0.961697
sub-35	Early	Control	FP	0.961697	1.22687
sub-35	Early	Control	MEM	1.18667	0.923383
sub-35	Early	Control	SAL	1.00503	1.13876
sub-35	Early	Control	SOM	0.885279	0.93045
sub-35	Early	Control	SUB	0.95858	0.924874
sub-35	Early	Control	UNC	0.96876	0.999153
sub-35	Early	Control	VA	0.965105	1.00258
sub-35	Early	Control	VIS	0.925122	0.979461
sub-35	Middle	Control	AU	0.875963	0.843282
sub-35	Middle	Control	CER	0.911782	0.811994
sub-35	Middle	Control	CO	0.902749	0.828499
sub-35	Middle	Control	DA	0.859896	1.27399
sub-35	Middle	Control	DM	1.23401	0.947494
sub-35	Middle	Control	FP	0.947494	1.41702
sub-35	Middle	Control	MEM	1.21464	0.993056
sub-35	Middle	Control	SAL	1.04993	1.20925
sub-35	Middle	Control	SOM	0.818505	0.806418
sub-35	Middle	Control	SUB	0.939078	0.911706
sub-35	Middle	Control	UNC	0.964837	1.07229
sub-35	Middle	Control	VA	1.05715	1.08213
sub-35	Middle	Control	VIS	0.879934	0.924184
sub-35	Late	Control	AU	0.851444	1.01408
sub-35	Late	Control	CER	0.858615	0.815698
sub-35	Late	Control	CO	0.851648	0.978448
sub-35	Late	Control	DA	0.798122	1.05699
sub-35	Late	Control	DM	1.25074	0.969741
sub-35	Late	Control	FP	0.969741	1.22204
sub-35	Late	Control	MEM	1.22612	1.04618
sub-35	Late	Control	SAL	1.00051	1.14452
sub-35	Late	Control	SOM	0.815103	0.896817
sub-35	Late	Control	SUB	0.992525	1.00632
sub-35	Late	Control	UNC	1.00712	0.958702
sub-35	Late	Control	VA	1.03147	1.10354
sub-35	Late	Control	VIS	0.844369	0.957685
sub-36	Naive	Control	AU	0.922036	0.976505
sub-36	Naive	Control	CER	0.797401	0.694982
sub-36	Naive	Control	CO	0.855832	0.881891
sub-36	Naive	Control	DA	0.909952	1.13656
sub-36	Naive	Control	DM	1.28376	0.95423
sub-36	Naive	Control	FP	0.95423	1.49538
sub-36	Naive	Control	MEM	0.918104	1.44506
sub-36	Naive	Control	SAL	0.939446	1.24352
sub-36	Naive	Control	SOM	0.858406	0.858888
sub-36	Naive	Control	SUB	0.984494	0.972326
sub-36	Naive	Control	UNC	1.04309	0.948814
sub-36	Naive	Control	VA	1.02891	0.947844
sub-36	Naive	Control	VIS	0.850662	0.840217
sub-36	Early	Control	AU	0.835799	0.778289
sub-36	Early	Control	CER	0.854378	0.99373
sub-36	Early	Control	CO	0.803938	0.773379
sub-36	Early	Control	DA	0.752448	1.21703
sub-36	Early	Control	DM	1.34504	0.891107
sub-36	Early	Control	FP	0.891107	1.50981
sub-36	Early	Control	MEM	1.03637	1.37762
sub-36	Early	Control	SAL	0.949505	1.13049
sub-36	Early	Control	SOM	0.834674	0.868496
sub-36	Early	Control	SUB	0.922335	0.863512
sub-36	Early	Control	UNC	1.03866	0.97715
sub-36	Early	Control	VA	1.0417	0.95724
sub-36	Early	Control	VIS	0.866062	1.08995
sub-36	Middle	Control	AU	0.815537	0.815051
sub-36	Middle	Control	CER	0.824547	0.71288
sub-36	Middle	Control	CO	0.73899	0.962647
sub-36	Middle	Control	DA	0.734505	1.2355
sub-36	Middle	Control	DM	1.45397	0.890993
sub-36	Middle	Control	FP	0.890993	1.33026
sub-36	Middle	Control	MEM	0.940499	1.32423
sub-36	Middle	Control	SAL	0.910797	1.24451
sub-36	Middle	Control	SOM	0.908168	0.853066
sub-36	Middle	Control	SUB	0.901878	0.996841
sub-36	Middle	Control	UNC	1.10344	0.94017
sub-36	Middle	Control	VA	0.985379	1.11608
sub-36	Middle	Control	VIS	0.820166	1.10757
sub-36	Late	Control	AU	0.847692	0.935542
sub-36	Late	Control	CER	0.886467	0.917049
sub-36	Late	Control	CO	0.786368	0.883485
sub-36	Late	Control	DA	0.736719	1.19134
sub-36	Late	Control	DM	1.34977	0.922728
sub-36	Late	Control	FP	0.922728	1.37529
sub-36	Late	Control	MEM	0.886008	1.34607
sub-36	Late	Control	SAL	0.821702	1.17457
sub-36	Late	Control	SOM	0.908322	0.926602
sub-36	Late	Control	SUB	1.04586	0.974413
sub-36	Late	Control	UNC	1.1315	0.937077
sub-36	Late	Control	VA	0.880533	0.973261
sub-36	Late	Control	VIS	0.860428	0.934536
sub-37	Naive	Control	AU	0.923932	1.08132
sub-37	Naive	Control	CER	0.950287	0.912407
sub-37	Naive	Control	CO	0.941413	1.09574
sub-37	Naive	Control	DA	0.837746	1.13863
sub-37	Naive	Control	DM	1.17804	0.866299
sub-37	Naive	Control	FP	0.866299	1.2455
sub-37	Naive	Control	MEM	1.0731	1.11755
sub-37	Naive	Control	SAL	0.931465	1.24857
sub-37	Naive	Control	SOM	0.96019	0.98226
sub-37	Naive	Control	SUB	0.967159	1.05314
sub-37	Naive	Control	UNC	1.05251	0.884099
sub-37	Naive	Control	VA	0.978656	1.03849
sub-37	Naive	Control	VIS	0.960988	0.924948
sub-37	Early	Control	AU	0.920537	0.99143
sub-37	Early	Control	CER	1.01404	0.864264
sub-37	Early	Control	CO	0.856527	1.08423
sub-37	Early	Control	DA	0.857065	1.17076
sub-37	Early	Control	DM	1.15839	0.90765
sub-37	Early	Control	FP	0.90765	1.28637
sub-37	Early	Control	MEM	1.04337	1.1954
sub-37	Early	Control	SAL	0.911007	1.26143
sub-37	Early	Control	SOM	0.885142	1.00862
sub-37	Early	Control	SUB	0.927343	1.00026
sub-37	Early	Control	UNC	1.0846	0.89472
sub-37	Early	Control	VA	0.996822	1.01576
sub-37	Early	Control	VIS	0.963704	0.866817
sub-37	Middle	Control	AU	0.949578	0.9562
sub-37	Middle	Control	CER	1.06678	0.877069
sub-37	Middle	Control	CO	0.850396	1.08074
sub-37	Middle	Control	DA	0.853951	1.06151
sub-37	Middle	Control	DM	1.20285	0.956741
sub-37	Middle	Control	FP	0.956741	1.24496
sub-37	Middle	Control	MEM	1.02245	1.11895
sub-37	Middle	Control	SAL	0.926691	1.26268
sub-37	Middle	Control	SOM	0.914467	0.976043
sub-37	Middle	Control	SUB	0.938889	1.07632
sub-37	Middle	Control	UNC	1.08166	0.918504
sub-37	Middle	Control	VA	1.02439	0.99595
sub-37	Middle	Control	VIS	0.931318	0.84304
sub-37	Late	Control	AU	0.92044	1.01821
sub-37	Late	Control	CER	1.08155	0.91564
sub-37	Late	Control	CO	0.908252	1.13259
sub-37	Late	Control	DA	0.899973	1.07434
sub-37	Late	Control	DM	1.21148	0.883795
sub-37	Late	Control	FP	0.883795	1.22566
sub-37	Late	Control	MEM	0.973399	1.08109
sub-37	Late	Control	SAL	0.916825	1.19295
sub-37	Late	Control	SOM	0.877205	1.06567
sub-37	Late	Control	SUB	0.922455	0.980368
sub-37	Late	Control	UNC	1.12041	0.915909
sub-37	Late	Control	VA	1.00077	0.991873
sub-37	Late	Control	VIS	0.970595	0.971996
sub-39	Naive	Experimental	AU	0.98075	0.897246
sub-39	Naive	Experimental	CER	0.963754	0.834181
sub-39	Naive	Experimental	CO	0.891896	0.960955
sub-39	Naive	Experimental	DA	0.907329	1.03438
sub-39	Naive	Experimental	DM	1.13246	0.925799
sub-39	Naive	Experimental	FP	0.925799	1.28871
sub-39	Naive	Experimental	MEM	0.983163	1.11961
sub-39	Naive	Experimental	SAL	0.981784	1.11771
sub-39	Naive	Experimental	SOM	0.93776	0.936838
sub-39	Naive	Experimental	SUB	0.931261	0.963851
sub-39	Naive	Experimental	UNC	1.04264	0.962314
sub-39	Naive	Experimental	VA	1.00306	0.996304
sub-39	Naive	Experimental	VIS	0.958568	0.994904
sub-39	Early	Experimental	AU	0.870845	0.946303
sub-39	Early	Experimental	CER	0.97595	0.882433
sub-39	Early	Experimental	CO	0.86841	1.05967
sub-39	Early	Experimental	DA	0.914788	1.019
sub-39	Early	Experimental	DM	1.25609	0.865606
sub-39	Early	Experimental	FP	0.865606	1.23925
sub-39	Early	Experimental	MEM	0.959467	1.20537
sub-39	Early	Experimental	SAL	0.934036	1.16355
sub-39	Early	Experimental	SOM	0.879835	0.998451
sub-39	Early	Experimental	SUB	0.910734	0.993631
sub-39	Early	Experimental	UNC	1.06969	0.926732
sub-39	Early	Experimental	VA	1.01806	1.10201
sub-39	Early	Experimental	VIS	0.942356	0.989836
sub-39	Middle	Experimental	AU	0.87907	0.840173
sub-39	Middle	Experimental	CER	0.877271	0.988802
sub-39	Middle	Experimental	CO	0.911525	1.02827
sub-39	Middle	Experimental	DA	0.990008	1.03949
sub-39	Middle	Experimental	DM	1.19588	0.909216
sub-39	Middle	Experimental	FP	0.909216	1.40028
sub-39	Middle	Experimental	MEM	1.03705	1.22421
sub-39	Middle	Experimental	SAL	0.933723	1.25067
sub-39	Middle	Experimental	SOM	0.890052	0.955692
sub-39	Middle	Experimental	SUB	1.02566	0.906635
sub-39	Middle	Experimental	UNC	1.03348	0.944676
sub-39	Middle	Experimental	VA	1.03791	0.957719
sub-39	Middle	Experimental	VIS	0.94734	1.02032
sub-39	Late	Experimental	AU	0.900271	0.93864
sub-39	Late	Experimental	CER	1.02573	0.71068
sub-39	Late	Experimental	CO	0.936013	0.978945
sub-39	Late	Experimental	DA	0.92587	1.05034
sub-39	Late	Experimental	DM	1.16994	0.889986
sub-39	Late	Experimental	FP	0.889986	1.43674
sub-39	Late	Experimental	MEM	1.01087	1.2402
sub-39	Late	Experimental	SAL	0.927419	1.275
sub-39	Late	Experimental	SOM	0.908775	0.936868
sub-39	Late	Experimental	SUB	0.947565	0.983942
sub-39	Late	Experimental	UNC	1.04396	0.915734
sub-39	Late	Experimental	VA	0.895971	1.0049
sub-39	Late	Experimental	VIS	0.930552	0.917109
sub-41	Naive	Control	AU	0.843775	1.04296
sub-41	Naive	Control	CER	0.81485	0.897073
sub-41	Naive	Control	CO	0.800207	1.03363
sub-41	Naive	Control	DA	0.803159	1.15594
sub-41	Naive	Control	DM	1.41474	0.728285
sub-41	Naive	Control	FP	0.728285	1.43807
sub-41	Naive	Control	MEM	0.931467	1.35868
sub-41	Naive	Control	SAL	0.824885	1.38215
sub-41	Naive	Control	SOM	0.953333	0.915545
sub-41	Naive	Control	SUB	0.839777	1.03565
sub-41	Naive	Control	UNC	1.11375	0.918102
sub-41	Naive	Control	VA	1.04995	0.907052
sub-41	Naive	Control	VIS	0.82308	1.10251
sub-41	Early	Control	AU	0.852328	0.944328
sub-41	Early	Control	CER	0.906967	0.95749
sub-41	Early	Control	CO	0.792701	1.18239
sub-41	Early	Control	DA	0.750348	1.23017
sub-41	Early	Control	DM	1.41936	0.753668
sub-41	Early	Control	FP	0.753668	1.5527
sub-41	Early	Control	MEM	0.862811	1.42194
sub-41	Early	Control	SAL	0.801096	1.35986
sub-41	Early	Control	SOM	0.946957	0.951968
sub-41	Early	Control	SUB	0.915008	1.06092
sub-41	Early	Control	UNC	1.0659	0.951283
sub-41	Early	Control	VA	1.16456	0.943872
sub-41	Early	Control	VIS	0.821282	0.967763
sub-41	Middle	Control	AU	0.980989	0.971141
sub-41	Middle	Control	CER	0.872339	0.815026
sub-41	Middle	Control	CO	0.733713	1.20072
sub-41	Middle	Control	DA	0.723037	1.22651
sub-41	Middle	Control	DM	1.43463	0.77546
sub-41	Middle	Control	FP	0.77546	1.49408
sub-41	Middle	Control	MEM	0.874959	1.40804
sub-41	Middle	Control	SAL	0.718414	1.51196
sub-41	Middle	Control	SOM	1.03716	0.848946
sub-41	Middle	Control	SUB	0.842478	1.10285
sub-41	Middle	Control	UNC	1.15343	0.868759
sub-41	Middle	Control	VA	1.05082	1.05467
sub-41	Middle	Control	VIS	0.820338	1.02633
sub-41	Late	Control	AU	0.646689	1.04754
sub-41	Late	Control	CER	0.911654	0.797639
sub-41	Late	Control	CO	0.530816	1.34432
sub-41	Late	Control	DA	0.582966	1.32837
sub-41	Late	Control	DM	1.73622	0.612258
sub-41	Late	Control	FP	0.612258	1.69706
sub-41	Late	Control	MEM	0.667134	1.71948
sub-41	Late	Control	SAL	0.597907	1.76248
sub-41	Late	Control	SOM	0.883883	0.805389
sub-41	Late	Control	SUB	0.685941	1.10848
sub-41	Late	Control	UNC	1.19354	0.918736
sub-41	Late	Control	VA	1.19126	1.01142
sub-41	Late	Control	VIS	0.718709	1.10442
sub-42	Naive	Control	AU	0.98391	0.803865
sub-42	Naive	Control	CER	0.986101	0.871723
sub-42	Naive	Control	CO	0.934427	0.822018
sub-42	Naive	Control	DA	0.849904	1.21741
sub-42	Naive	Control	DM	1.14727	0.926882
sub-42	Naive	Control	FP	0.926882	1.39141
sub-42	Naive	Control	MEM	1.06221	0.988049
sub-42	Naive	Control	SAL	1.0557	1.01111
sub-42	Naive	Control	SOM	0.878423	0.874745
sub-42	Naive	Control	SUB	0.982044	0.925564
sub-42	Naive	Control	UNC	1.02855	1.03046
sub-42	Naive	Control	VA	1.03075	1.09166
sub-42	Naive	Control	VIS	0.951456	1.08013
sub-42	Early	Control	AU	0.981547	0.718435
sub-42	Early	Control	CER	1.01483	0.713415
sub-42	Early	Control	CO	0.956645	0.859457
sub-42	Early	Control	DA	0.881218	1.1933
sub-42	Early	Control	DM	1.12468	0.987248
sub-42	Early	Control	FP	0.987248	1.34826
sub-42	Early	Control	MEM	1.04857	1.2366
sub-42	Early	Control	SAL	0.995833	1.12127
sub-42	Early	Control	SOM	0.980762	0.849119
sub-42	Early	Control	SUB	0.959157	0.896062
sub-42	Early	Control	UNC	1.02372	0.993051
sub-42	Early	Control	VA	1.04254	1.04891
sub-42	Early	Control	VIS	0.932397	0.944673
sub-42	Middle	Control	AU	0.867334	0.756629
sub-42	Middle	Control	CER	0.93716	0.857137
sub-42	Middle	Control	CO	0.893328	0.850573
sub-42	Middle	Control	DA	0.853282	1.36714
sub-42	Middle	Control	DM	1.2082	0.909854
sub-42	Middle	Control	FP	0.909854	1.62643
sub-42	Middle	Control	MEM	1.08408	1.23591
sub-42	Middle	Control	SAL	0.989232	1.08208
sub-42	Middle	Control	SOM	0.863468	1.00557
sub-42	Middle	Control	SUB	0.986685	0.875078
sub-42	Middle	Control	UNC	1.03453	1.04113
sub-42	Middle	Control	VA	0.969574	1.04091
sub-42	Middle	Control	VIS	0.98696	0.909336
sub-42	Late	Control	AU	0.863432	0.913809
sub-42	Late	Control	CER	0.807145	1.03418
sub-42	Late	Control	CO	0.82008	0.910963
sub-42	Late	Control	DA	0.869665	1.15161
sub-42	Late	Control	DM	1.27478	0.931042
sub-42	Late	Control	FP	0.931042	1.3818
sub-42	Late	Control	MEM	1.03932	1.25913
sub-42	Late	Control	SAL	0.931272	1.12505
sub-42	Late	Control	SOM	0.870744	0.921432
sub-42	Late	Control	SUB	0.862234	1.04848
sub-42	Late	Control	UNC	0.981588	1.01219
sub-42	Late	Control	VA	0.971171	0.992459
sub-42	Late	Control	VIS	0.931189	0.841821
sub-43	Naive	Control	AU	0.87791	0.887359
sub-43	Naive	Control	CER	0.99026	0.915981
sub-43	Naive	Control	CO	0.846249	0.850129
sub-43	Naive	Control	DA	0.802268	1.03575
sub-43	Naive	Control	DM	1.19188	1.04575
sub-43	Naive	Control	FP	1.04575	1.20155
sub-43	Naive	Control	MEM	1.15131	1.17522
sub-43	Naive	Control	SAL	1.04418	1.05794
sub-43	Naive	Control	SOM	0.860424	0.980273
sub-43	Naive	Control	SUB	0.930661	0.961652
sub-43	Naive	Control	UNC	1.10166	0.981088
sub-43	Naive	Control	VA	0.947055	1.00071
sub-43	Naive	Control	VIS	0.945664	0.877121
sub-43	Early	Control	AU	0.927415	0.87534
sub-43	Early	Control	CER	0.968472	0.761363
sub-43	Early	Control	CO	0.929498	0.894726
sub-43	Early	Control	DA	0.873128	1.04616
sub-43	Early	Control	DM	1.08492	1.0132
sub-43	Early	Control	FP	1.0132	1.20532
sub-43	Early	Control	MEM	1.11167	1.28806
sub-43	Early	Control	SAL	1.05149	1.14815
sub-43	Early	Control	SOM	0.941912	0.885754
sub-43	Early	Control	SUB	1.01545	1.00134
sub-43	Early	Control	UNC	1.04503	0.987738
sub-43	Early	Control	VA	1.02862	1.07503
sub-43	Early	Control	VIS	0.953199	0.958509
sub-43	Middle	Control	AU	0.89902	0.999321
sub-43	Middle	Control	CER	0.946756	0.919481
sub-43	Middle	Control	CO	0.905121	0.883587
sub-43	Middle	Control	DA	0.870618	1.1341
sub-43	Middle	Control	DM	1.17337	0.99166
sub-43	Middle	Control	FP	0.99166	1.35912
sub-43	Middle	Control	MEM	1.12647	1.31119
sub-43	Middle	Control	SAL	0.957643	1.21257
sub-43	Middle	Control	SOM	0.96037	0.909219
sub-43	Middle	Control	SUB	0.965052	0.984469
sub-43	Middle	Control	UNC	1.02577	0.951266
sub-43	Middle	Control	VA	0.935635	1.15391
sub-43	Middle	Control	VIS	0.953608	0.828197
sub-43	Late	Control	AU	0.836633	0.904944
sub-43	Late	Control	CER	0.81775	0.959371
sub-43	Late	Control	CO	0.902224	0.942642
sub-43	Late	Control	DA	0.858539	1.09957
sub-43	Late	Control	DM	1.28151	0.918154
sub-43	Late	Control	FP	0.918154	1.29423
sub-43	Late	Control	MEM	1.13079	1.17911
sub-43	Late	Control	SAL	1.00277	1.12756
sub-43	Late	Control	SOM	0.932283	0.940913
sub-43	Late	Control	SUB	0.975838	1.02369
sub-43	Late	Control	UNC	1.07077	1.04402
sub-43	Late	Control	VA	0.945685	1.10449
sub-43	Late	Control	VIS	0.739493	0.917125
sub-44	Naive	Experimental	AU	0.82496	1.03461
sub-44	Naive	Experimental	CER	0.83853	0.805348
sub-44	Naive	Experimental	CO	0.814176	1.03896
sub-44	Naive	Experimental	DA	0.81572	1.224
sub-44	Naive	Experimental	DM	1.31579	0.887506
sub-44	Naive	Experimental	FP	0.887506	1.44945
sub-44	Naive	Experimental	MEM	1.29269	0.934395
sub-44	Naive	Experimental	SAL	0.911851	1.13349
sub-44	Naive	Experimental	SOM	0.820135	1.054
sub-44	Naive	Experimental	SUB	0.939801	0.923723
sub-44	Naive	Experimental	UNC	1.03616	0.919544
sub-44	Naive	Experimental	VA	1.04493	1.07901
sub-44	Naive	Experimental	VIS	0.881985	0.919821
sub-44	Early	Experimental	AU	0.688261	0.940461
sub-44	Early	Experimental	CER	0.66626	0.889819
sub-44	Early	Experimental	CO	0.679922	1.06885
sub-44	Early	Experimental	DA	0.662821	1.20352
sub-44	Early	Experimental	DM	1.52386	0.785386
sub-44	Early	Experimental	FP	0.785386	1.60243
sub-44	Early	Experimental	MEM	1.59801	0.787756
sub-44	Early	Experimental	SAL	0.871894	1.26456
sub-44	Early	Experimental	SOM	0.882242	0.803292
sub-44	Early	Experimental	SUB	0.813541	1.16869
sub-44	Early	Experimental	UNC	1.06258	0.977088
sub-44	Early	Experimental	VA	1.0077	1.19818
sub-44	Early	Experimental	VIS	0.834003	0.907883
sub-44	Middle	Experimental	AU	0.914302	0.865819
sub-44	Middle	Experimental	CER	1.10358	0.688359
sub-44	Middle	Experimental	CO	0.864246	0.932544
sub-44	Middle	Experimental	DA	0.736416	1.21461
sub-44	Middle	Experimental	DM	1.35171	0.808266
sub-44	Middle	Experimental	FP	0.808266	1.42389
sub-44	Middle	Experimental	MEM	1.11873	0.968247
sub-44	Middle	Experimental	SAL	0.883721	1.20118
sub-44	Middle	Experimental	SOM	0.846635	0.868354
sub-44	Middle	Experimental	SUB	1.11246	0.922787
sub-44	Middle	Experimental	UNC	1.04895	0.966765
sub-44	Middle	Experimental	VA	1.05807	1.09254
sub-44	Middle	Experimental	VIS	0.830257	0.89888
sub-44	Late	Experimental	AU	0.703822	0.901338
sub-44	Late	Experimental	CER	0.879756	0.867785
sub-44	Late	Experimental	CO	0.694444	1.16149
sub-44	Late	Experimental	DA	0.714525	1.21945
sub-44	Late	Experimental	DM	1.62958	0.653943
sub-44	Late	Experimental	FP	0.653943	1.66429
sub-44	Late	Experimental	MEM	1.52458	0.715315
sub-44	Late	Experimental	SAL	0.769383	1.35734
sub-44	Late	Experimental	SOM	0.833468	0.892878
sub-44	Late	Experimental	SUB	0.942892	0.949036
sub-44	Late	Experimental	UNC	1.06867	1.05654
sub-44	Late	Experimental	VA	1.13156	1.05408
sub-44	Late	Experimental	VIS	0.785073	0.856617
sub-45	Naive	Experimental	AU	0.772482	0.952719
sub-45	Naive	Experimental	CER	0.86634	0.802033
sub-45	Naive	Experimental	CO	0.782851	1.12022
sub-45	Naive	Experimental	DA	0.877641	1.21287
sub-45	Naive	Experimental	DM	1.32426	0.796287
sub-45	Naive	Experimental	FP	0.796287	1.69991
sub-45	Naive	Experimental	MEM	1.12724	1.16192
sub-45	Naive	Experimental	SAL	0.985156	1.09428
sub-45	Naive	Experimental	SOM	0.890598	0.822392
sub-45	Naive	Experimental	SUB	0.841392	1.10775
sub-45	Naive	Experimental	UNC	1.07404	1.07305
sub-45	Naive	Experimental	VA	0.906533	1.22392
sub-45	Naive	Experimental	VIS	0.970372	0.900421
sub-45	Early	Experimental	AU	0.842306	1.05252
sub-45	Early	Experimental	CER	0.750818	0.908411
sub-45	Early	Experimental	CO	0.793556	1.13713
sub-45	Early	Experimental	DA	0.846624	1.29044
sub-45	Early	Experimental	DM	1.39621	0.829228
sub-45	Early	Experimental	FP	0.829228	1.48195
sub-45	Early	Experimental	MEM	1.35214	1.02844
sub-45	Early	Experimental	SAL	0.999129	1.12862
sub-45	Early	Experimental	SOM	0.879323	0.969182
sub-45	Early	Experimental	SUB	0.854542	1.13626
sub-45	Early	Experimental	UNC	1.01998	0.957043
sub-45	Early	Experimental	VA	0.909233	1.13054
sub-45	Early	Experimental	VIS	0.917171	0.864816
sub-45	Middle	Experimental	AU	0.806785	0.902136
sub-45	Middle	Experimental	CER	0.861446	0.862038
sub-45	Middle	Experimental	CO	0.752052	1.13076
sub-45	Middle	Experimental	DA	0.857943	1.27798
sub-45	Middle	Experimental	DM	1.38955	0.878916
sub-45	Middle	Experimental	FP	0.878916	1.5761
sub-45	Middle	Experimental	MEM	1.30309	1.12406
sub-45	Middle	Experimental	SAL	0.958567	1.13575
sub-45	Middle	Experimental	SOM	0.844333	0.822404
sub-45	Middle	Experimental	SUB	0.957926	0.983707
sub-45	Middle	Experimental	UNC	1.08722	1.00304
sub-45	Middle	Experimental	VA	0.843216	1.33397
sub-45	Middle	Experimental	VIS	0.859328	0.876109
sub-45	Late	Experimental	AU	0.74234	0.956333
sub-45	Late	Experimental	CER	0.820149	0.873021
sub-45	Late	Experimental	CO	0.816082	1.14051
sub-45	Late	Experimental	DA	0.883674	1.20753
sub-45	Late	Experimental	DM	1.3638	0.845825
sub-45	Late	Experimental	FP	0.845825	1.66969
sub-45	Late	Experimental	MEM	1.15724	1.20831
sub-45	Late	Experimental	SAL	1.00903	1.15129
sub-45	Late	Experimental	SOM	0.784646	0.837312
sub-45	Late	Experimental	SUB	0.878695	1.10591
sub-45	Late	Experimental	UNC	1.10872	0.976595
sub-45	Late	Experimental	VA	0.85435	1.38171
sub-45	Late	Experimental	VIS	0.941544	0.836651
sub-46	Naive	Control	AU	0.932001	1.01659
sub-46	Naive	Control	CER	0.885745	0.85199
sub-46	Naive	Control	CO	0.958125	1.11865
sub-46	Naive	Control	DA	0.893107	1.09812
sub-46	Naive	Control	DM	1.17979	0.889562
sub-46	Naive	Control	FP	0.889562	1.31997
sub-46	Naive	Control	MEM	0.891204	1.1978
sub-46	Naive	Control	SAL	1.03195	1.16017
sub-46	Naive	Control	SOM	0.922951	1.10009
sub-46	Naive	Control	SUB	1.00436	0.976573
sub-46	Naive	Control	UNC	1.00352	0.881646
sub-46	Naive	Control	VA	0.975615	1.05234
sub-46	Naive	Control	VIS	0.909997	0.890952
sub-46	Early	Control	AU	0.876452	0.871947
sub-46	Early	Control	CER	0.845409	0.891578
sub-46	Early	Control	CO	0.993762	1.01834
sub-46	Early	Control	DA	0.864477	1.07552
sub-46	Early	Control	DM	1.19649	0.932944
sub-46	Early	Control	FP	0.932944	1.21098
sub-46	Early	Control	MEM	0.922067	1.20044
sub-46	Early	Control	SAL	1.12554	1.12082
sub-46	Early	Control	SOM	0.877959	0.971243
sub-46	Early	Control	SUB	0.974381	0.959145
sub-46	Early	Control	UNC	1.05546	0.945038
sub-46	Early	Control	VA	0.963415	1.06098
sub-46	Early	Control	VIS	0.869085	0.994366
sub-46	Middle	Control	AU	0.918207	0.866183
sub-46	Middle	Control	CER	0.970236	0.835556
sub-46	Middle	Control	CO	0.93159	1.10237
sub-46	Middle	Control	DA	0.8898	1.09998
sub-46	Middle	Control	DM	1.15009	0.911851
sub-46	Middle	Control	FP	0.911851	1.29684
sub-46	Middle	Control	MEM	0.871767	1.13777
sub-46	Middle	Control	SAL	1.03612	1.18883
sub-46	Middle	Control	SOM	0.879487	0.964177
sub-46	Middle	Control	SUB	0.926258	1.02543
sub-46	Middle	Control	UNC	1.05529	0.88348
sub-46	Middle	Control	VA	0.891034	1.15127
sub-46	Middle	Control	VIS	0.955108	0.813915
sub-46	Late	Control	AU	0.81492	0.884578
sub-46	Late	Control	CER	0.96593	0.945295
sub-46	Late	Control	CO	0.93662	0.947032
sub-46	Late	Control	DA	0.882178	1.01845
sub-46	Late	Control	DM	1.1045	1.00011
sub-46	Late	Control	FP	1.00011	1.22972
sub-46	Late	Control	MEM	0.974151	1.11174
sub-46	Late	Control	SAL	1.07158	1.13707
sub-46	Late	Control	SOM	0.879593	0.967025
sub-46	Late	Control	SUB	0.927493	0.976512
sub-46	Late	Control	UNC	1.03566	0.973614
sub-46	Late	Control	VA	0.932172	1.05
sub-46	Late	Control	VIS	0.91253	0.929489
sub-47	Naive	Experimental	AU	0.925187	1.06378
sub-47	Naive	Experimental	CER	0.82572	0.94581
sub-47	Naive	Experimental	CO	0.983679	0.925149
sub-47	Naive	Experimental	DA	0.868527	1.28211
sub-47	Naive	Experimental	DM	1.17988	0.883373
sub-47	Naive	Experimental	FP	0.883373	1.39335
sub-47	Naive	Experimental	MEM	0.999489	1.14197
sub-47	Naive	Experimental	SAL	1.04693	1.11439
sub-47	Naive	Experimental	SOM	0.874652	0.830802
sub-47	Naive	Experimental	SUB	1.05027	0.855379
sub-47	Naive	Experimental	UNC	1.01382	0.950384
sub-47	Naive	Experimental	VA	1.08269	1.09778
sub-47	Naive	Experimental	VIS	0.97044	1.0154
sub-47	Early	Experimental	AU	0.837391	0.903135
sub-47	Early	Experimental	CER	0.951838	0.729893
sub-47	Early	Experimental	CO	0.879174	0.795411
sub-47	Early	Experimental	DA	0.907508	1.09336
sub-47	Early	Experimental	DM	1.1727	1.0373
sub-47	Early	Experimental	FP	1.0373	1.29932
sub-47	Early	Experimental	MEM	0.990874	1.27119
sub-47	Early	Experimental	SAL	1.03601	1.10081
sub-47	Early	Experimental	SOM	0.753132	0.826382
sub-47	Early	Experimental	SUB	1.02731	0.887872
sub-47	Early	Experimental	UNC	1.11288	1.02367
sub-47	Early	Experimental	VA	1.05143	1.24348
sub-47	Early	Experimental	VIS	0.956647	1.04829
sub-47	Middle	Experimental	AU	0.890575	0.902736
sub-47	Middle	Experimental	CER	1.09315	0.62426
sub-47	Middle	Experimental	CO	0.925003	0.897801
sub-47	Middle	Experimental	DA	0.9129	1.28246
sub-47	Middle	Experimental	DM	1.21298	0.952753
sub-47	Middle	Experimental	FP	0.952753	1.33919
sub-47	Middle	Experimental	MEM	1.02643	1.2052
sub-47	Middle	Experimental	SAL	1.06758	1.10036
sub-47	Middle	Experimental	SOM	0.749126	0.884051
sub-47	Middle	Experimental	SUB	1.15311	0.728096
sub-47	Middle	Experimental	UNC	1.11239	0.860651
sub-47	Middle	Experimental	VA	0.932411	1.22453
sub-47	Middle	Experimental	VIS	0.94774	1.05702
sub-47	Late	Experimental	AU	0.868721	0.93999
sub-47	Late	Experimental	CER	0.894482	0.735257
sub-47	Late	Experimental	CO	0.93483	0.971777
sub-47	Late	Experimental	DA	0.988082	1.10043
sub-47	Late	Experimental	DM	1.14466	0.974596
sub-47	Late	Experimental	FP	0.974596	1.25761
sub-47	Late	Experimental	MEM	0.942205	1.06803
sub-47	Late	Experimental	SAL	1.00179	1.13695
sub-47	Late	Experimental	SOM	0.851964	0.968995
sub-47	Late	Experimental	SUB	0.822065	0.781321
sub-47	Late	Experimental	UNC	1.0332	0.900983
sub-47	Late	Experimental	VA	1.056	1.13234
sub-47	Late	Experimental	VIS	0.997534	0.926914
sub-48	Naive	Experimental	AU	0.945443	0.961629
sub-48	Naive	Experimental	CER	1.05632	0.718883
sub-48	Naive	Experimental	CO	0.916529	1.01501
sub-48	Naive	Experimental	DA	0.803019	1.18417
sub-48	Naive	Experimental	DM	1.23367	0.859042
sub-48	Naive	Experimental	FP	0.859042	1.56623
sub-48	Naive	Experimental	MEM	1.10201	1.02657
sub-48	Naive	Experimental	SAL	0.99246	1.1417
sub-48	Naive	Experimental	SOM	0.896716	0.881579
sub-48	Naive	Experimental	SUB	0.947585	0.996128
sub-48	Naive	Experimental	UNC	1.09515	0.95464
sub-48	Naive	Experimental	VA	1.05914	1.01344
sub-48	Naive	Experimental	VIS	0.918458	0.987373
sub-48	Early	Experimental	AU	0.814178	0.911261
sub-48	Early	Experimental	CER	0.869173	0.988058
sub-48	Early	Experimental	CO	0.758252	0.988392
sub-48	Early	Experimental	DA	0.794888	1.18711
sub-48	Early	Experimental	DM	1.37032	0.852496
sub-48	Early	Experimental	FP	0.852496	1.38114
sub-48	Early	Experimental	MEM	1.25287	0.942059
sub-48	Early	Experimental	SAL	0.902058	1.11953
sub-48	Early	Experimental	SOM	0.915733	0.955433
sub-48	Early	Experimental	SUB	0.962206	0.903913
[truncated: 393 more rows]

## Sheet: 5
	j	chi_session	chi_group	chi_interaction	pval_session	pval_group	pval_interaction	beta12_session	beta13_session	beta14_session	ttest12_session	ttest13_session	ttest14_session	pval12_session	pval13_session	pval14_session	beta12_interaction	beta13_interaction	beta14_interaction	ttest12_interaction	ttest13_interaction	ttest14_interaction	pval12_interaction	pval13_interaction	pval14_interaction
1	1	14.7401	1.32048	5.51612	0.0020528	0.250506	0.137678	0.0376751	0.0314106	0.0572291	2.53009	2.10939	3.84325	0.0126662	0.0369379	0.000193535	-0.0368298	-0.0682809	-0.0358728	-1.24852	-2.3147	-1.21608	0.214271	0.0223289	0.226342
1	2	3.4459	2.56645	2.08026	0.327846	0.109152	0.555916	0.0301054	-0.0108602	0.0108606	1.29916	-0.468658	0.468673	0.19632	0.640143	0.640133	0.0457026	-0.0142873	0.026768	0.98209	-0.307015	0.575211	0.328031	0.759364	0.566226
1	3	3.08487	5.1091	0.652595	0.378723	0.0238006	0.884293	0.0208578	0.0120132	0.0303444	1.15038	0.662568	1.6736	0.25222	0.508847	0.0967512	0.0254099	0.0244864	0.0148404	0.693916	0.668696	0.405276	0.489076	0.504974	0.685997
1	4	7.55246	8.5241	3.66354	0.0562258	0.00350473	0.300163	0.0054854	0.0106368	0.0366006	0.380896	0.738598	2.54148	0.703938	0.461558	0.0122813	-0.0122347	0.0153182	-0.0369355	-0.425709	0.533002	-1.28518	0.671082	0.595018	0.201204
1	5	20.1747	10.0071	2.16373	0.000156166	0.00155935	0.539127	-0.0237337	-0.0173886	-0.0559668	-1.91441	-1.40261	-4.5144	0.0578903	0.163253	1.46547e-05	-0.0345993	-0.0135774	-0.0229811	-1.39019	-0.545536	-0.923373	0.167044	0.586397	0.357666
1	6	8.25214	0.337192	0.441113	0.0410783	0.561455	0.931624	-0.0166682	-0.00249737	0.0196314	-1.31441	-0.196936	1.54808	0.191155	0.844203	0.124173	0.00601298	0.0130455	-0.00205238	0.234585	0.508946	-0.0800696	0.814931	0.611725	0.936315
1	7	7.35031	2.39229	0.898856	0.0615321	0.121935	0.825704	-0.0403774	-0.0227963	-0.0395145	-2.36683	-1.33627	-2.31624	0.0195022	0.183929	0.0222	-0.0158052	-0.0093858	-0.0309817	-0.459183	-0.272682	-0.9001	0.646934	0.785566	0.36987
1	8	2.83036	0.144321	1.67755	0.418526	0.704023	0.641936	-0.013476	-0.0168186	-0.0167147	-1.1514	-1.43701	-1.42812	0.2518	0.153255	0.15579	0.000714227	0.0130243	-0.0166635	0.0303391	0.553248	-0.707836	0.975847	0.581123	0.48042
1	9	11.6143	7.03895	1.93769	0.0088281	0.00797557	0.585439	0.0407391	0.0337207	0.0445867	2.81731	2.33195	3.08339	0.00564393	0.0213289	0.00252714	0.0205391	0.0138002	0.0389118	0.70689	0.474959	1.33922	0.481005	0.63568	0.18303
1	10	5.84316	0.897143	9.79655	0.119495	0.343549	0.0203771	0.0195791	0.00712462	0.0359738	1.22468	0.44565	2.25019	0.223034	0.656633	0.0262139	0.0715439	-0.020322	0.0249317	2.29772	-0.652666	0.80071	0.0233101	0.51522	0.424882
1	11	2.84911	0.202233	4.42713	0.41548	0.652925	0.218883	-0.00359288	-0.013404	-0.00700609	-0.43125	-1.60886	-0.840934	0.667042	0.11021	0.402017	0.0242894	0.0316238	0.0260844	1.46535	1.90782	1.57363	0.145442	0.0588043	0.118205
1	12	2.28896	0.079418	3.17783	0.51464	0.778088	0.365012	0.011598	0.00062119	0.0148155	0.939872	0.0503396	1.20061	0.349125	0.959933	0.232208	-0.00968721	-0.0163658	-0.0412936	-0.392617	-0.663298	-1.6736	0.695299	0.508412	0.0968131
1	13	3.3697	0.100581	3.6221	0.338059	0.751133	0.305268	0.00154357	-0.0108654	0.0137185	0.114337	-0.804834	1.01617	0.909157	0.422468	0.311542	-0.0123435	0.0270082	-0.0198875	-0.458089	1.00232	-0.738062	0.647717	0.318205	0.461918
2	2	3.61951	0.56671	0.419294	0.30559	0.451569	0.936229	0.00973407	0.0268124	0.0351868	0.47105	1.2975	1.70276	0.638439	0.196886	0.0911396	-0.0127743	0.0113749	-0.00918993	-0.305801	0.272303	-0.219996	0.760286	0.785857	0.826248
2	3	1.99295	5.92897	1.12745	0.573872	0.014894	0.770451	0.0227736	-0.000103124	-0.00449811	1.05564	-0.00478017	-0.208504	0.293202	0.996194	0.83518	0.0271923	-0.0151327	0.015564	0.625289	-0.347977	0.357895	0.532969	0.728467	0.721051
2	4	2.33276	0.00793487	5.48075	0.506274	0.92902	0.139795	0.0135255	-0.0115618	-0.0135176	0.671703	-0.57418	-0.671308	0.503033	0.566895	0.503283	0.0877714	0.0420763	0.0204323	2.20003	1.05466	0.512146	0.0297201	0.293699	0.60949
2	5	7.77514	4.1968	5.49664	0.0508949	0.0405004	0.13884	-0.0225057	0.0101818	-0.029781	-1.37164	0.620542	-1.81503	0.172674	0.536049	0.0719558	-0.0740365	-0.030789	-0.0439215	-2.27757	-0.947157	-1.35115	0.0245224	0.345462	0.179189
2	6	2.0618	1.63306	2.69102	0.55968	0.20128	0.441755	0.0230402	-0.00349589	0.0076577	1.13688	-0.172499	0.377857	0.257797	0.863329	0.706188	-0.0251604	0.0375211	-0.00978555	-0.619716	0.924168	-0.241024	0.53662	0.357254	0.809948
2	7	5.15097	1.19731	5.26739	0.16107	0.27386	0.153232	-0.0126304	0.0419907	0.011743	-0.499891	1.66192	0.464767	0.618045	0.0990751	0.64292	-0.0242743	0.0741933	0.0560787	-0.484496	1.48084	1.11929	0.628917	0.14127	0.265254
2	8	2.14841	0.0472624	2.07662	0.542181	0.827897	0.556658	0.018759	0.0178657	0.0081607	1.25514	1.19537	0.54602	0.211808	0.234243	0.586041	0.0071598	0.0368478	0.0280735	0.238544	1.22766	0.935331	0.811866	0.221976	0.351496
2	9	1.19842	1.65172	1.80042	0.753383	0.198725	0.614843	-0.00259471	-0.0167272	-0.0183285	-0.121493	-0.783222	-0.858197	0.903499	0.435002	0.392453	-0.0129466	-0.0349531	-0.0518807	-0.301529	-0.814062	-1.20831	0.763533	0.417222	0.229304
2	10	4.50941	4.2587	1.6485	0.211452	0.0390498	0.648443	0.0114395	0.0101779	0.0452853	0.501451	0.446147	1.98508	0.61695	0.656275	0.0493611	0.0235876	0.020891	0.0569487	0.513988	0.455228	1.24094	0.608206	0.649768	0.217047
2	11	0.692416	0.700595	1.316	0.874986	0.402584	0.725336	-0.00936252	0.00348916	0.00289315	-0.529434	0.197306	0.163603	0.597459	0.843914	0.870312	-0.0247428	0.0125808	-0.0142611	-0.694613	0.353185	-0.400357	0.48864	0.724569	0.689605
2	12	3.46048	1.34607	2.49669	0.325924	0.245967	0.47589	-0.00653274	-0.0281036	-0.0170959	-0.400465	-1.72278	-1.048	0.689509	0.087441	0.296695	0.0469666	0.0360483	0.0175918	1.43605	1.10221	0.537885	0.15359	0.272576	0.591652
2	13	4.77413	0.00641014	6.24878	0.189103	0.936187	0.100114	-0.0113697	0.021707	0.034358	-0.489457	0.934467	1.47908	0.62539	0.351894	0.141676	0.101345	0.0346392	0.0838991	2.20873	0.754933	1.82852	0.0290931	0.451768	0.0699558
3	3	1.30009	2.50855	5.61015	0.729112	0.11323	0.132197	0.00748209	0.00789192	0.0183468	0.457507	0.482567	1.12185	0.648113	0.630261	0.26411	0.0297246	0.0170512	0.0723985	0.917841	0.52651	2.23553	0.360543	0.599506	0.0272319
3	4	14.0292	0.759754	4.44439	0.00286572	0.383405	0.217305	0.0271201	0.0355886	0.0510799	1.96892	2.58374	3.70841	0.0512108	0.0109428	0.000314172	0.000642066	0.0487294	0.00788392	0.0234306	1.77826	0.287705	0.981346	0.0778934	0.774069
3	5	15.8257	4.10374	1.27084	0.00123118	0.0427884	0.736068	-0.0272914	-0.0322926	-0.0528752	-2.07655	-2.45708	-4.02318	0.0399252	0.0154014	9.95598e-05	-0.0160753	-0.0176964	-0.028959	-0.607122	-0.668343	-1.0937	0.544917	0.505198	0.276276
3	6	9.71865	0.43068	1.267	0.0211155	0.511655	0.736985	0.0275542	0.0348969	0.045935	1.80423	2.28502	3.00779	0.0736423	0.0240243	0.00319199	-0.0300007	-0.00421719	-0.00353076	-0.975049	-0.137062	-0.114753	0.331498	0.891211	0.908833
3	7	0.864866	2.63411	8.69595	0.833897	0.104591	0.0336188	-0.0117286	-0.00610978	-0.0136519	-0.716966	-0.37349	-0.834539	0.474754	0.709427	0.405595	-0.0533657	-0.0601431	-0.0922393	-1.66767	-1.87946	-2.88246	0.0979894	0.062607	0.0046768
3	8	8.97602	0.771178	2.00428	0.0296114	0.379853	0.57152	0.0256719	0.0191734	0.0284701	2.46276	1.83935	2.7312	0.0151713	0.0682755	0.0072387	-0.0245975	-0.0207095	-0.00529369	-1.17467	-0.989001	-0.252805	0.242451	0.324653	0.800852
3	9	0.590168	2.425	7.35908	0.898679	0.119413	0.0612921	-0.0103686	-0.00809507	-0.00927605	-0.68214	-0.532566	-0.610261	0.496433	0.595295	0.542815	0.0627173	0.0569493	0.0729781	2.09812	1.90516	2.44139	0.0379921	0.0591522	0.0160904
3	10	0.257151	0.738609	11.211	0.967875	0.390107	0.0106379	0.00633759	0.00224147	0.00499946	0.457695	0.161877	0.361056	0.647979	0.871668	0.718677	0.0571222	-0.0282783	0.0271306	2.13003	-1.05447	1.01167	0.0352113	0.293786	0.313731
3	11	2.43692	2.13954	12.7558	0.486798	0.143545	0.0051956	0.00999364	0.00901108	0.0104752	1.27717	1.1516	1.33872	0.203946	0.251717	0.18313	0.0441596	0.0408661	0.0462253	2.93186	2.71319	3.069	0.00403597	0.0076446	0.00265594			Networks
3	12	2.94446	0.132673	5.14154	0.400268	0.715677	0.161722	0.00887598	0.0037937	0.0165822	0.861857	0.368368	1.61013	0.390443	0.713232	0.109934	0.0221195	0.0409267	0.00452591	1.08259	2.00306	0.22151	0.281163	0.0474242	0.825072			1	AU
3	13	9.49944	0.608482	6.36837	0.0233373	0.43536	0.0950007	0.0240468	0.0228124	0.0377052	1.94974	1.84965	3.05718	0.0534831	0.0667639	0.00274159	0.00111043	0.0326366	-0.0280365	0.045603	1.34032	-1.1514	0.963702	0.182675	0.251857			2	CER
4	4	2.69725	0.00237885	8.25706	0.440695	0.9611	0.0409874	-0.0109324	0.0118769	-0.00404268	-0.761147	0.826905	-0.281463	0.448026	0.409892	0.778828	-0.0666295	-0.0160515	0.00511277	-2.36733	-0.570305	0.181655	0.0195167	0.569537	0.85616			3	CO
4	5	7.26857	1.03774	6.10351	0.0638128	0.308347	0.106682	-0.0161723	-0.015758	-0.0344252	-1.26788	-1.2354	-2.69888	0.207235	0.219035	0.0079359	0.0590549	0.0153061	0.0204667	2.34256	0.607156	0.811862	0.0207987	0.544895	0.418478			4	DA
4	6	3.14023	1.09782	5.77751	0.370505	0.294745	0.122951	0.0241711	0.0191913	0.0179202	1.64571	1.30665	1.22011	0.102376	0.193768	0.224756	-0.0425787	-0.0211611	0.023053	-1.46492	-0.728047	0.793141	0.145557	0.468003	0.429261			5	DM
4	7	5.97009	2.57658	3.15195	0.113075	0.108456	0.368786	-0.0212929	0.0207673	0.000715591	-1.23631	1.2058	0.0415488	0.218698	0.230211	0.966926	-0.0100673	-0.000679705	-0.0517409	-0.292313	-0.0197358	-1.50234	0.770552	0.984287	0.135636			6	FP
4	8	21.8571	1.19537	0.247287	6.98544e-05	0.274249	0.969617	0.0420405	0.0503896	0.0518937	3.38951	4.06266	4.18393	0.000941485	8.5814e-05	5.40416e-05	0.0114827	0.00229067	0.00525924	0.457666	0.091299	0.209617	0.64802	0.927407	0.834322			7	MEM
4	9	2.51412	2.5616	11.1962	0.472745	0.109488	0.0107111	-0.00915118	0.00809669	0.0108758	-0.652935	0.577698	0.775989	0.515017	0.564524	0.439245	-0.0498051	0.02916	-0.0419024	-1.83472	1.0742	-1.5436	0.069024	0.28489	0.125318			8	SAL
4	10	1.1934	0.0956239	9.22262	0.754587	0.757146	0.0264729	0.0032649	-0.0106743	-0.00192213	0.242001	-0.791203	-0.142472	0.809183	0.430348	0.88694	0.0135032	-0.0457787	-0.0512474	0.512725	-1.73825	-1.9459	0.609086	0.0847318	0.0540046			9	SOM
4	11	3.64299	0.707212	1.15736	0.302685	0.400371	0.763248	-0.00236794	-0.00546555	-0.0161716	-0.257181	-0.59361	-1.75639	0.797469	0.553863	0.0815101	0.0154973	-0.0025141	0.00503922	0.835079	-0.135473	0.27154	0.405333	0.892465	0.786443			10	SUB
4	12	5.91874	1.36727	7.1609	0.115631	0.242281	0.0669422	0.00132882	0.0214418	0.0239608	0.103276	1.66645	1.86223	0.917912	0.0981691	0.0649574	-0.00324225	0.00657023	0.0552701	-0.128034	0.259454	2.18258	0.898336	0.79573	0.0310143			11	UNC
4	13	2.22266	1.7228	2.21434	0.527498	0.189332	0.52913	-0.0143928	-0.0154743	-0.0218239	-0.94312	-1.01399	-1.43006	0.347468	0.312578	0.155234	-0.031636	-0.0308197	0.000709716	-1.03283	-1.00618	0.0231702	0.303761	0.316355	0.981553			12	VA
5	5	24.1711	3.9576	2.65681	2.30078e-05	0.0466602	0.447616	0.0358301	0.0521972	0.0919593	1.95553	2.84881	5.01894	0.0527884	0.00514577	1.77489e-06	-0.0116916	0.0156413	0.0436959	-0.318477	0.426064	1.19026	0.750677	0.670824	0.236292			13	VIS
5	6	19.755	0.836161	14.2538	0.000190791	0.360497	0.0025793	-0.0115746	-0.0212367	-0.0516355	-0.975935	-1.79062	-4.35376	0.331012	0.0758146	2.78584e-05	0.0490346	-0.0122866	-0.033879	2.16069	-0.541403	-1.49286	0.0327068	0.589234	0.138098
5	7	4.72301	2.74126	1.48422	0.19324	0.0977874	0.685918	0.0316325	-0.000916814	0.00621668	1.83361	-0.0531441	0.360356	0.0691294	0.957703	0.719199	0.0400209	0.0221321	0.0291645	1.15246	0.637327	0.839836	0.251421	0.525126	0.402671
5	8	31.372	0.00268095	3.80102	7.09758e-07	0.958706	0.283768	-0.0377769	-0.0473783	-0.0622996	-3.42335	-4.29343	-5.6456	0.000840748	3.53222e-05	1.07785e-07	-0.0125162	-0.0301332	-0.0382121	-0.568665	-1.36908	-1.73614	0.570646	0.173531	0.0851056
5	9	1.94312	5.73341	1.85656	0.584296	0.0166451	0.602705	-0.00563475	-0.00705732	-0.0152967	-0.503502	-0.630618	-1.36686	0.615512	0.52946	0.174162	-0.0111392	-0.0280872	-0.00486427	-0.495208	-1.24865	-0.216248	0.621359	0.214223	0.829162
5	10	5.99909	0.42278	10.4238	0.111655	0.515553	0.0152866	0.00117335	0.00345024	-0.0220075	0.0989063	0.290835	-1.8551	0.921374	0.771667	0.0659759	-0.0381379	0.0357638	0.00399968	-1.65473	1.55172	0.173538	0.100593	0.123363	0.862521
5	11	2.92716	0.166676	2.57994	0.402993	0.683083	0.461017	-0.00376662	0.00309688	0.00942771	-0.468365	0.385085	1.1723	0.640352	0.700839	0.243342	-0.00333198	-0.00661465	-0.0233348	-0.206723	-0.410388	-1.44774	0.836576	0.682253	0.150297
5	12	4.06373	0.811771	3.05262	0.254664	0.367597	0.383583	-0.00872356	-0.0169596	-0.01977	-0.802704	-1.56055	-1.81915	0.423694	0.1212	0.0713217	-0.0213088	-0.0126276	-0.0362338	-0.980146	-0.580833	-1.66665	0.328986	0.562442	0.0981918
5	13	6.60576	1.25221	2.07499	0.0855837	0.263131	0.55699	-0.00495992	-0.0139122	-0.0249008	-0.476155	-1.33557	-2.39049	0.634808	0.184155	0.0183431	0.0288438	0.0121365	0.0183519	1.37883	0.580163	0.877282	0.170512	0.562893	0.382086
6	6	6.83103	8.04683	9.03965	0.077483	0.00455834	0.0287683	0.0294055	0.0308293	0.0512172	1.49084	1.56303	2.59668	0.138563	0.120615	0.01056	-0.0693503	-0.00205798	0.0446235	-1.79986	-0.053411	1.15812	0.0743958	0.957493	0.249115
6	7	5.54942	0.188676	1.59224	0.135712	0.664021	0.661151	0.0301889	0.0280245	0.0461909	1.51108	1.40274	2.31205	0.133334	0.163213	0.0224378	-0.0150548	0.0333071	0.00281621	-0.374513	0.828568	0.0700579	0.708684	0.408994	0.944264
6	8	28.8229	0.664182	3.66606	2.43982e-06	0.415087	0.299854	0.0394922	0.0627493	0.0828243	2.54892	4.04999	5.34568	0.0120354	9.00142e-05	4.21587e-07	-0.0148392	0.0150451	0.0408428	-0.479936	0.486593	1.32095	0.632147	0.627435	0.189031
6	9	1.18594	2.35366	1.81873	0.756379	0.124989	0.610867	-0.0141958	-0.0122194	-0.00700761	-0.985523	-0.848313	-0.486491	0.326302	0.397912	0.627485	-0.00502683	0.0301132	0.0118578	-0.173597	1.03993	0.409497	0.862475	0.300463	0.682905
6	10	5.11003	0.0418515	2.17912	0.163915	0.837903	0.536073	0.034492	0.0113696	0.0156088	2.21373	0.729712	1.00179	0.028691	0.466953	0.318412	0.0244264	-0.0186198	-0.0091312	0.78096	-0.595311	-0.291943	0.436364	0.552756	0.770835
6	11	1.11054	0.287132	3.13889	0.77453	0.592064	0.370703	0.00606066	-0.00163851	-0.00157179	0.708357	-0.191505	-0.183708	0.480064	0.848446	0.854545	-0.0140623	-0.0296923	-0.0161547	-0.821875	-1.73538	-0.944166	0.412778	0.085241	0.346982
6	12	4.33875	7.7641	5.44517	0.227132	0.00532948	0.141955	0.0035328	0.0241197	0.0215102	0.243728	1.66402	1.48399	0.807848	0.098655	0.140371	-0.0244664	-0.0321342	0.0276473	-0.851821	-1.11878	0.962569	0.39601	0.265467	0.3377
6	13	3.22294	0.15502	0.453374	0.358512	0.693784	0.929009	-0.024006	-0.0185162	-0.020078	-1.63723	-1.26281	-1.36933	0.104139	0.209045	0.17339	-0.010199	-0.0177305	-0.0157997	-0.34414	-0.598273	-0.533123	0.731344	0.550785	0.594935
7	7	9.89646	0.0231582	5.37942	0.019467	0.879046	0.146031	0.0292337	0.0164088	0.0563602	1.58979	0.892343	3.06498	0.11445	0.373951	0.00267608	0.0340826	-0.048382	0.0027441	0.935117	-1.32745	0.0752895	0.351606	0.186881	0.94011
7	8	11.0954	1.23068	3.55271	0.0112211	0.267275	0.313989	0.0108937	0.0157135	0.050995	0.678222	0.978295	3.17485	0.498905	0.329849	0.00189465	-0.042799	-0.0197822	-0.0544638	-1.33463	-0.616882	-1.69838	0.184525	0.538481	0.0920275
7	9	13.1715	2.02291	0.315178	0.00428	0.154942	0.957149	-0.0408078	-0.0305991	-0.0626439	-2.35585	-1.7665	-3.61645	0.0200619	0.0797932	0.000434179	-0.0179632	-0.0105466	-0.014849	-0.512788	-0.30107	-0.42389	0.609042	0.763882	0.672405
7	10	7.06934	0.401785	0.535618	0.0697202	0.526169	0.910999	0.0299599	0.0345317	0.0473569	1.62583	1.87393	2.56991	0.106545	0.0633132	0.0113656	-0.0201536	0.00412759	-0.0100684	-0.541274	0.110857	-0.270411	0.589322	0.911915	0.787308
7	11	2.25229	0.00153876	0.860871	0.521723	0.968709	0.834859	0.00563887	-0.00646311	0.00865672	0.514631	-0.589855	0.790055	0.607734	0.55637	0.431016	0.0019397	0.0181135	0.00459212	0.0877265	0.819214	0.207687	0.93024	0.414289	0.835826
7	12	4.75855	0.0380147	1.42683	0.190356	0.845414	0.699259	0.0169912	0.0235153	-0.00366652	1.15101	1.59296	-0.248375	0.25196	0.113736	0.804258	0.00559813	-0.018721	-0.023669	0.18835	-0.629871	-0.796347	0.850921	0.529976	0.427403
7	13	6.99403	0.335511	2.16481	0.0720883	0.562432	0.538913	-0.0365655	0.0045397	-0.00551087	-2.12869	0.264282	-0.32082	0.0352745	0.792005	0.748891	0.0429012	0.0281103	0.0432197	1.24408	0.815163	1.25332	0.215894	0.416594	0.212527
8	8	24.3038	0.234573	3.57085	2.15849e-05	0.628154	0.311689	0.0259485	0.0412286	0.0572144	2.22576	3.53642	4.90763	0.0278521	0.000572717	2.86103e-06	-0.0296557	-0.00859454	0.0122465	-1.2742	-0.369276	0.526185	0.205056	0.712573	0.599731
8	9	7.75519	0.929917	2.44003	0.0513517	0.334885	0.486226	-0.0133019	-0.0214268	-0.0291663	-1.21745	-1.96107	-2.66942	0.225763	0.0521307	0.00862403	-0.00554195	-0.00330549	0.024074	-0.252937	-0.150864	1.09875	0.80075	0.880336	0.274078
8	10	10.0385	0.0373783	1.08526	0.0182421	0.846697	0.780634	0.0364429	0.029535	0.0274954	2.96192	2.40048	2.23471	0.00367043	0.017872	0.0272416	0.0218394	-7.06894e-05	0.00654988	0.880399	-0.00284967	0.264042	0.380403	0.997731	0.792201
8	11	1.3255	2.69985	0.61997	0.723086	0.100358	0.891846	0.00309541	0.00380001	0.00809031	0.43239	0.530813	1.13011	0.666215	0.596505	0.260627	0.00938193	0.00890407	0.00325831	0.648822	0.615775	0.225334	0.517693	0.539209	0.822103
8	12	3.30621	3.4067	0.37861	0.346779	0.0649324	0.944625	0.00685986	0.0176883	0.00629284	0.689728	1.77848	0.632717	0.491665	0.0777963	0.528093	-0.00724711	-0.0103024	-0.0106123	-0.360403	-0.512344	-0.527758	0.719179	0.609352	0.598642
8	13	1.81194	0.133965	2.32956	0.61234	0.714356	0.506882	0.00208936	0.0116981	0.0106859	0.191839	1.07409	0.981151	0.848185	0.284884	0.328444	0.0128043	0.000822019	-0.0194525	0.586009	0.0376209	-0.890272	0.55897	0.970052	0.375101
9	9	1.35913	0.873848	3.36662	0.715141	0.349892	0.338477	0.0112341	0.0143823	0.0222936	0.573176	0.733799	1.13745	0.567572	0.464467	0.257563	0.0194922	0.0220292	-0.040332	0.497762	0.562547	-1.02994	0.619563	0.574793	0.305112
9	10	2.33767	0.685456	3.65346	0.505344	0.407714	0.301398	-0.0141973	-0.021812	-0.0151121	-0.959098	-1.47351	-1.02089	0.339391	0.143169	0.309308	0.0165042	-0.0282568	0.0223059	0.55867	-0.956498	0.755058	0.577428	0.340744	0.451694
9	11	2.8116	0.649968	1.38138	0.421594	0.420124	0.709906	0.0112217	0.00230811	0.000965618	1.48116	0.30465	0.127453	0.14112	0.761148	0.89879	0.0131889	0.0166159	0.00971897	0.864452	1.08907	0.637019	0.389064	0.278306	0.525326
9	12	3.70165	0.078177	5.9635	0.295535	0.779783	0.113399	0.00631348	0.00540296	0.0217793	0.527256	0.451215	1.81885	0.598966	0.652629	0.0713668	0.00268526	0.0299333	0.0488545	0.113403	1.26413	2.06321	0.909901	0.208632	0.04125
9	13	2.6988	1.03306	3.91174	0.44043	0.30944	0.271154	0.0170794	0.0172241	0.0200472	1.24206	1.25258	1.45788	0.216579	0.212734	0.147421	-0.0526638	-0.0268216	-0.0333276	-1.92101	-0.978371	-1.21569	0.057102	0.329859	0.226489
10	10	8.51571	0.626735	5.00577	0.0364733	0.428555	0.171375	0.0409167	0.0152558	0.0392263	2.48015	0.924723	2.37769	0.0144852	0.356921	0.0189623	0.0374628	0.00316085	0.0617697	1.14397	0.0965199	1.8862	0.254915	0.923269	0.0616851
10	11	1.53494	0.511815	0.211101	0.674229	0.474354	0.975778	0.00721429	0.00705498	0.0111178	0.781119	0.763869	1.20376	0.436234	0.446408	0.230992	0.00136886	0.00758944	0.00119562	0.0732576	0.406167	0.0639866	0.941723	0.685343	0.949087
10	12	4.8677	2.78963	8.4987	0.181745	0.0948762	0.0367547	0.00642407	-0.0113661	-0.0194809	0.499397	-0.883584	-1.51441	0.618392	0.378645	0.132487	0.0326468	-0.00911233	-0.0396369	1.29637	-0.361842	-1.57395	0.197335	0.718106	0.118133
10	13	3.47607	0.875642	1.11332	0.323879	0.349398	0.77386	-0.0219642	-0.0147787	7.2891e-05	-1.50857	-1.01505	0.00500638	0.133974	0.312077	0.996014	0.0253528	0.0263013	0.01296	0.863781	0.896095	0.441551	0.389432	0.371996	0.659609
11	11	3.51525	0.985713	4.35152	0.31879	0.320792	0.225923	-0.0165671	-0.0122427	-0.0134659	-1.73375	-1.2812	-1.40921	0.0854681	0.202534	0.161297	-0.0221155	-0.0349713	-0.032531	-1.1629	-1.8389	-1.71058	0.247176	0.0684018	0.0897426
11	12	7.93607	0.0695058	2.97798	0.0473516	0.792058	0.395033	-0.0102729	-0.0207276	-0.00814523	-1.38989	-2.80439	-1.10203	0.167072	0.0058607	0.272601	0.00755815	-0.0168651	-0.00437319	0.511029	-1.1403	-0.295684	0.61027	0.256433	0.767982
11	13	5.65724	0.122437	0.382089	0.129531	0.726406	0.943917	-0.0190493	-0.0145445	-0.0191585	-2.04205	-1.55915	-2.05376	0.0432851	0.121531	0.0421182	0.00382686	-0.0073684	-0.00146508	0.202907	-0.390685	-0.0776809	0.839552	0.696723	0.938211
12	12	5.03965	0.74688	0.84202	0.168917	0.387466	0.839392	0.0118278	0.0136516	0.0215348	1.21604	1.40355	2.21404	0.226298	0.162972	0.0286691	0.00455415	0.0144867	0.0141146	0.232012	0.738029	0.719071	0.816924	0.461937	0.473495
12	13	0.19449	0.192475	2.78172	0.978474	0.660864	0.426519	-0.00282101	-0.00450266	-0.00406066	-0.247721	-0.395393	-0.356579	0.804763	0.693238	0.722018	0.021228	0.00331966	0.0322879	0.930829	0.145564	1.4158	0.353811	0.88451	0.159426
13	13	1.2743	0.0387182	2.30235	0.735245	0.844008	0.512071	-0.0213709	-0.0184557	-0.00993089	-1.01524	-0.876756	-0.471775	0.311983	0.382329	0.637923	-0.0265627	0.00253981	0.0360231	-0.62892	0.0601347	0.852912	0.530597	0.952148	0.395407

## Sheet: 6a
i	j	estimate	pval	net1	net2	pval_fdr
1	1	0.1421	0.538924	AU	AU	1
1	2	-0.167525	0.467935	AU	CER	1
1	3	0.00671006	0.976971	AU	CO	1
1	4	0.265742	0.244304	AU	DA	1
1	5	-0.276762	0.224548	AU	DM	1
1	6	0.0989724	0.669505	AU	FP	1
1	7	-0.125656	0.587319	AU	MEM	1
1	8	0.148878	0.519527	AU	SAL	1
1	9	-0.238549	0.297707	AU	SOM	1
1	10	-0.0578477	0.803309	AU	SUB	1
1	11	0.153807	0.505634	AU	UNC	1
1	12	0.490385	0.0240128	AU	VA	1
1	13	0.0483546	0.835119	AU	VIS	1
2	2	0.127192	0.58272	CER	CER	1
2	3	-0.301893	0.183512	CER	CO	1
2	4	0.458507	0.0365744	CER	DA	1
2	5	-0.107671	0.642254	CER	DM	1
2	6	0.242667	0.289194	CER	FP	1
2	7	-0.140582	0.543312	CER	MEM	1
2	8	-0.189032	0.411846	CER	SAL	1
2	9	-0.111435	0.630592	CER	SOM	1
2	10	-0.32891	0.14544	CER	SUB	1
2	11	0.357442	0.11166	CER	UNC	1
2	12	-0.290165	0.201974	CER	VA	1
2	13	0.188662	0.41278	CER	VIS	1
3	3	-0.174714	0.448768	CO	CO	1
3	4	0.495749	0.0222873	CO	DA	1
3	5	-0.0285094	0.902368	CO	DM	1
3	6	0.133623	0.563642	CO	FP	1
3	7	-0.161551	0.484174	CO	MEM	1
3	8	-0.223401	0.330335	CO	SAL	1
3	9	-0.148266	0.521266	CO	SOM	1
3	10	-0.515905	0.016667	CO	SUB	1
3	11	0.374378	0.0945224	CO	UNC	1
3	12	0.172617	0.454318	CO	VA	1
3	13	0.234692	0.30582	CO	VIS	1
4	4	-0.076925	0.740327	DA	DA	1
4	5	-0.34125	0.130047	DA	DM	1
4	6	-0.202633	0.378367	DA	FP	1
4	7	-0.247645	0.279106	DA	MEM	1
4	8	-0.266134	0.243582	DA	SAL	1
4	9	0.710518	0.000306837	DA	SOM	0.0279221
4	10	0.470041	0.0315444	DA	SUB	1
4	11	-0.336961	0.135259	DA	UNC	1
4	12	-0.0440899	0.849493	DA	VA	1
4	13	-0.0528951	0.81987	DA	VIS	1
5	5	0.169031	0.463886	DM	DM	1
5	6	-0.0464751	0.841448	DM	FP	1
5	7	0.226135	0.324295	DM	MEM	1
5	8	0.455856	0.0378143	DM	SAL	1
5	9	-0.403854	0.0694312	DM	SOM	1
5	10	-0.190318	0.408614	DM	SUB	1
5	11	0.251923	0.270612	DM	UNC	1
5	12	0.136611	0.55487	DM	VA	1
5	13	-0.154949	0.50244	DM	VIS	1
6	6	-0.0724009	0.755135	FP	FP	1
6	7	-0.13264	0.566539	FP	MEM	1
6	8	-0.155031	0.502212	FP	SAL	1
6	9	0.449137	0.0411046	FP	SOM	1
6	10	-0.0368252	0.874083	FP	SUB	1
6	11	-0.410207	0.0647544	FP	UNC	1
6	12	-0.330249	0.143711	FP	VA	1
6	13	0.0292704	0.899774	FP	VIS	1
7	7	0.0510856	0.82594	MEM	MEM	1
7	8	-0.134227	0.561862	MEM	SAL	1
7	9	-0.0296849	0.898362	MEM	SOM	1
7	10	-0.232835	0.309774	MEM	SUB	1
7	11	0.0219985	0.924594	MEM	UNC	1
7	12	0.360398	0.108517	MEM	VA	1
7	13	-0.0563246	0.808394	MEM	VIS	1
8	8	-0.111758	0.629595	SAL	SAL	1
8	9	-0.0104918	0.963999	SAL	SOM	1
8	10	-0.233683	0.307964	SAL	SUB	1
8	11	-0.278592	0.221374	SAL	UNC	1
8	12	0.0498594	0.830058	SAL	VA	1
8	13	-0.346452	0.123919	SAL	VIS	1
9	9	-0.263847	0.24781	SOM	SOM	1
9	10	-0.035028	0.880185	SOM	SUB	1
9	11	0.210142	0.360563	SOM	UNC	1
9	12	0.155996	0.499522	SOM	VA	1
9	13	0.0662747	0.775318	SOM	VIS	1
10	10	-0.275019	0.227602	SUB	SUB	1
10	11	-0.171257	0.457935	SUB	UNC	1
10	12	-0.0295562	0.8988	SUB	VA	1
10	13	0.361825	0.107023	SUB	VIS	1
11	11	0.308161	0.174132	UNC	UNC	1
11	12	-0.269661	0.237155	UNC	VA	1
11	13	0.117	0.61351	UNC	VIS	1
12	12	0.048669	0.834061	VA	VA	1
12	13	-0.286466	0.208047	VA	VIS	1
13	13	0.0778702	0.737244	VIS	VIS	1

## Sheet: 6b
i	j	pval	estimate	net1	net2	pval_fdr
1	1	0.852188	-0.0296392	AU	AU	1
1	2	0.136879	0.233389	AU	CER	1
1	3	0.693066	0.0627364	AU	CO	1
1	4	0.33527	-0.152408	AU	DA	1
1	5	0.227665	-0.190185	AU	DM	1
1	6	0.701499	-0.0609279	AU	FP	1
1	7	0.00344231	-0.441267	AU	MEM	0.31325
1	8	0.654222	0.0711734	AU	SAL	1
1	9	0.433366	0.124166	AU	SOM	1
1	10	0.46052	0.117014	AU	SUB	1
1	11	0.303126	0.162743	AU	UNC	1
1	12	0.915399	0.0169007	AU	VA	1
1	13	0.744522	-0.0518128	AU	VIS	1
2	2	0.660888	0.0697122	CER	CER	1
2	3	0.292935	0.166165	CER	CO	1
2	4	0.800863	0.040115	CER	DA	1
2	5	0.203187	-0.200403	CER	DM	1
2	6	0.655974	0.0707889	CER	FP	1
2	7	0.700717	0.0610951	CER	MEM	1
2	8	0.707413	0.059664	CER	SAL	1
2	9	0.478023	-0.112523	CER	SOM	1
2	10	0.346448	0.14896	CER	SUB	1
2	11	0.333416	0.152987	CER	UNC	1
2	12	0.432944	-0.12428	CER	VA	1
2	13	0.568198	0.0906152	CER	VIS	1
3	3	0.35519	0.14631	CO	CO	1
3	4	0.969423	0.00609873	CO	DA	1
3	5	0.152921	-0.224492	CO	DM	1
3	6	0.355854	0.14611	CO	FP	1
3	7	0.246698	-0.182751	CO	MEM	1
3	8	0.201468	0.201153	CO	SAL	1
3	9	0.368932	0.142223	CO	SOM	1
3	10	0.476045	0.113027	CO	SUB	1
3	11	0.0879204	0.266571	CO	UNC	1
3	12	0.342287	0.150235	CO	VA	1
3	13	0.69868	-0.0615316	CO	VIS	1
4	4	0.112777	0.248343	DA	DA	1
4	5	0.145719	-0.228397	DA	DM	1
4	6	0.535098	0.0984435	DA	FP	1
4	7	0.250168	-0.181438	DA	MEM	1
4	8	0.73085	0.0546904	DA	SAL	1
4	9	0.370459	-0.141775	DA	SOM	1
4	10	0.226469	-0.190667	DA	SUB	1
4	11	0.796998	-0.0409101	DA	UNC	1
4	12	0.106131	0.252888	DA	VA	1
4	13	0.657686	0.0704134	DA	VIS	1
5	5	0.0298982	0.335409	DM	DM	1
5	6	0.0457749	-0.309933	DM	FP	1
5	7	0.711754	0.0587386	DM	MEM	1
5	8	0.00637875	-0.414291	DM	SAL	0.574087
5	9	0.686561	0.0641368	DM	SOM	1
5	10	0.596466	-0.084095	DM	SUB	1
5	11	0.938056	-0.0123641	DM	UNC	1
5	12	0.732031	-0.0544411	DM	VA	1
5	13	0.381555	-0.138549	DM	VIS	1
6	6	0.0749924	0.277687	FP	FP	1
6	7	0.749012	0.0508713	FP	MEM	1
6	8	0.0218367	0.353024	FP	SAL	1
6	9	0.45105	-0.119481	FP	SOM	1
6	10	0.127438	0.238991	FP	SUB	1
6	11	0.804162	0.039437	FP	UNC	1
6	12	0.548815	0.0951724	FP	VA	1
6	13	0.49108	-0.10923	FP	VIS	1
7	7	0.0972007	0.259351	MEM	MEM	1
7	8	0.405779	-0.131693	MEM	SAL	1
7	9	0.158786	-0.221411	MEM	SOM	1
7	10	0.673838	-0.0668901	MEM	SUB	1
7	11	0.816115	0.0369863	MEM	UNC	1
7	12	0.711165	-0.0588642	MEM	VA	1
7	13	0.0378362	0.321569	MEM	VIS	1
8	8	0.0287231	0.33771	SAL	SAL	1
8	9	0.565733	-0.0911907	SAL	SOM	1
8	10	0.208128	0.198275	SAL	SUB	1
8	11	0.612131	-0.0805402	SAL	UNC	1
8	12	0.218428	0.193948	SAL	VA	1
8	13	0.828298	-0.0344972	SAL	VIS	1
9	9	0.990016	-0.00199094	SOM	SOM	1
9	10	0.807538	-0.0387439	SOM	SUB	1
9	11	0.47019	0.114522	SOM	UNC	1
9	12	0.0389223	0.319866	SOM	VA	1
9	13	0.780471	-0.0443217	SOM	VIS	1
10	10	0.0965791	0.259818	SUB	SUB	1
10	11	0.668435	0.068065	SUB	UNC	1
10	12	0.553203	-0.0941341	SUB	VA	1
10	13	0.293754	-0.165887	SUB	VIS	1
11	11	0.455777	-0.118246	UNC	UNC	1
11	12	0.323035	-0.156265	UNC	VA	1
11	13	0.446873	-0.120579	UNC	VIS	1
12	12	0.496878	-0.107782	VA	VA	1
12	13	0.266857	-0.175287	VA	VIS	1
13	13	0.180441	0.210703	VIS	VIS	1

## Sheet: S1
Subject	Session	Nback_mean
sub-05	1	2.05
sub-05	2	2.3
sub-05	3	2.55
sub-05	4	2.5
sub-05	5	2.8
sub-05	6	3.1
sub-05	7	2.1
sub-05	8	3.05
sub-05	9	3.05
sub-05	10	2.8
sub-05	11	3.6
sub-05	12	3.55
sub-05	13	4.15
sub-05	14	3.15
sub-05	15	3.65
sub-05	16	3.05
sub-05	17	3.5
sub-05	18	3.55
sub-06	1	2.1
sub-06	2	2.6
sub-06	3	2.9
sub-06	4	3.45
sub-06	5	3.35
sub-06	6	3.5
sub-06	7	3.4
sub-06	8	3.05
sub-06	9	3.3
sub-06	10	3.6
sub-06	11	3.85
sub-06	12	3.5
sub-06	13	3.7
sub-06	14	4.25
sub-06	15	4.15
sub-06	16	4.65
sub-06	17	4.8
sub-06	18	3.7
sub-07	1	2.3
sub-07	2	2.7
sub-07	3	2.9
sub-07	4	2.25
sub-07	5	2.3
sub-07	6	2.85
sub-07	7	2.5
sub-07	8	2.6
sub-07	9	2.35
sub-07	10	3.15
sub-07	11	3.15
sub-07	12	2.45
sub-07	13	2.4
sub-07	14	2.6
sub-07	15	2.9
sub-07	16	2.45
sub-07	17	2.3
sub-07	18	2.7
sub-11	1	2
sub-11	2	1.85
sub-11	3	2.4
sub-11	4	2.45
sub-11	5	2.8
sub-11	6	2.7
sub-11	7	2.95
sub-11	8	2.7
sub-11	9	3.5
sub-11	10	3.55
sub-11	11	3.15
sub-11	12	3.45
sub-11	13	3.4
sub-11	14	3.75
sub-11	15	3.6
sub-11	16	3.9
sub-11	17	3.75
sub-11	18	3.8
sub-14	1	2.1
sub-14	2	1.95
sub-14	3	1.9
sub-14	4	2.35
sub-14	5	2.35
sub-14	6	2.45
sub-14	7	2.3
sub-14	8	2.55
sub-14	9	2.55
sub-14	10	2.7
sub-14	11	2.65
sub-14	12	2.45
sub-14	13	2.9
sub-14	14	2.65
sub-14	15	2.7
sub-14	16	2.8
sub-14	17	3.05
sub-14	18	2.75
sub-16	1	1.85
sub-16	2	2.05
sub-16	3	2.15
sub-16	4	2.3
sub-16	5	2.2
sub-16	6	2.4
sub-16	7	2.35
sub-16	8	2.15
sub-16	9	2.4
sub-16	10	2.5
sub-16	11	2.5
sub-16	12	2.6
sub-16	13	2.6
sub-16	14	2.6
sub-16	15	2.9
sub-16	16	2.85
sub-16	17	3
sub-16	18	2.9
sub-18	1	2.05
sub-18	2	2.5
sub-18	3	2.6
sub-18	4	2.6
sub-18	5	2.4
sub-18	6	2.6
sub-18	7	2.9
sub-18	8	2.7
sub-18	9	2.7
sub-18	10	2.8
sub-18	11	3
sub-18	12	3.7
sub-18	13	2.9
sub-18	14	3.85
sub-18	15	3.55
sub-18	16	4.05
sub-18	17	4.05
sub-18	18	2.95
sub-19	1	1.7
sub-19	2	1.6
sub-19	3	1.85
sub-19	4	1.65
sub-19	5	1.6
sub-19	6	1.9
sub-19	7	1.95
sub-19	8	2.15
sub-19	9	1.8
sub-19	10	2
sub-19	11	2.3
sub-19	12	1.65
sub-19	13	1.65
sub-19	14	1.95
sub-19	15	1.85
sub-19	16	1.85
sub-19	17	1.45
sub-19	18	1.45
sub-21	1	2.25
sub-21	2	2.05
sub-21	3	2.15
sub-21	4	2.4
sub-21	5	2.35
sub-21	6	2.55
sub-21	7	2.55
sub-21	8	2.6
sub-21	9	2.65
sub-21	10	2.65
sub-21	11	2.75
sub-21	12	2.65
sub-21	13	3.05
sub-21	14	2.8
sub-21	15	3.2
sub-21	16	2.55
sub-21	17	2.6
sub-21	18	2.9
sub-23	1	1.95
sub-23	2	2
sub-23	3	2
sub-23	4	2.35
sub-23	5	2.35
sub-23	6	2.5
sub-23	7	2.5
sub-23	8	2.7
sub-23	9	2.55
sub-23	10	2.5
sub-23	11	2.55
sub-23	12	2.65
sub-23	13	3.1
sub-23	14	3.6
sub-23	15	3.4
sub-23	16	3.65
sub-23	17	3.6
sub-23	18	3.95
sub-24	1	2.3
sub-24	2	2.5
sub-24	3	2.85
sub-24	4	3.1
sub-24	5	3.35
sub-24	6	3.5
sub-24	7	3.2
sub-24	8	3.5
sub-24	9	3.7
sub-24	10	3.9
sub-24	11	3.75
sub-24	12	4
sub-24	13	4.4
sub-24	14	4.25
sub-24	15	4.5
sub-24	16	4.4
sub-24	17	4.25
sub-24	18	4.7
sub-27	1	1.5
sub-27	2	1.9
sub-27	3	1.9
sub-27	4	1.85
sub-27	5	2
sub-27	6	2.45
sub-27	7	1.9
sub-27	8	2.15
sub-27	9	2.05
sub-27	10	2.25
sub-27	11	2.15
sub-27	12	2.25
sub-27	13	2.15
sub-27	14	2.3
sub-27	15	2.4
sub-27	16	2.5
sub-27	17	2.6
sub-27	18	2.65
sub-29	1	2.2
sub-29	2	2.35
sub-29	3	2.7
sub-29	4	2.35
sub-29	5	2.55
sub-29	6	2.8
sub-29	7	2.5
sub-29	8	3.1
sub-29	9	3.25
sub-29	10	3.35
sub-29	11	3.7
sub-29	12	3.6
sub-29	13	3.1
sub-29	14	3.15
sub-29	15	3.1
sub-29	16	3.5
sub-29	17	3.5
sub-29	18	2.75
sub-33	1	2.05
sub-33	2	2.4
sub-33	3	3.2
sub-33	4	3.45
sub-33	5	3.45
sub-33	6	3.4
sub-33	7	3.6
sub-33	8	3.75
sub-33	9	3.85
sub-33	10	3.8
sub-33	11	3.5
sub-33	12	3.8
sub-33	13	3.85
sub-33	14	3.95
sub-33	15	4.05
sub-33	16	3.8
sub-33	17	3.95
sub-33	18	4.1
sub-39	1	2.05
sub-39	2	2.4
sub-39	3	2.45
sub-39	4	2.45
sub-39	5	2.4
sub-39	6	3.25
sub-39	7	3.05
sub-39	8	3
sub-39	9	3.1
sub-39	10	2.95
sub-39	11	3.05
sub-39	12	3.6
sub-39	13	3.15
sub-39	14	3.6
sub-39	15	3.65
sub-39	16	3.4
sub-39	17	3.6
sub-39	18	3.7
sub-44	1	2.25
sub-44	2	2.2
sub-44	3	2.9
sub-44	4	2.7
sub-44	5	2.8
sub-44	6	2.55
sub-44	7	2.85
sub-44	8	3.3
sub-44	9	2.8
sub-44	10	2.5
sub-44	11	3.25
sub-44	12	2.7
sub-44	13	3.25
sub-44	14	2.95
sub-44	15	3.7
sub-44	16	3.35
sub-44	17	3.4
sub-44	18	3.75
sub-45	1	2.25
sub-45	2	2.45
sub-45	3	2.5
sub-45	4	2.6
sub-45	5	2.5
sub-45	6	2.55
sub-45	7	2.7
sub-45	8	2.7
sub-45	9	2.9
sub-45	10	3.25
sub-45	11	3.35
sub-45	12	3.05
sub-45	13	3.2
sub-45	14	3.45
sub-45	15	3.55
sub-45	16	3.55
sub-45	17	3.6
sub-45	18	3.85
sub-47	1	3.25
sub-47	2	3.1
sub-47	3	3.1
sub-47	4	3.45
sub-47	5	3.3
sub-47	6	3.8
sub-47	7	3.65
sub-47	8	4.45
sub-47	9	4.7
sub-47	10	4.15
sub-47	11	4.1
sub-47	12	4.7
sub-47	13	4.4
sub-47	14	4.4
sub-47	15	4.7
sub-47	16	4.55
sub-47	17	5.1
sub-47	18	4.65
sub-48	1	1.75
sub-48	2	1.7
sub-48	3	2.05
sub-48	4	2.1
sub-48	5	2.6
sub-48	6	2.35
sub-48	7	2.5
sub-48	8	2.65
sub-48	9	2.45
sub-48	10	2.95
sub-48	11	2.45
sub-48	12	2.5
sub-48	13	2.8
sub-48	14	2.7
sub-48	15	2.75
sub-48	16	2.55
sub-48	17	2.85
sub-48	18	2.9
sub-51	1	1.85
sub-51	2	1.8
sub-51	3	1.9
sub-51	4	2.2
sub-51	5	2.1
sub-51	6	1.9
sub-51	7	2.15
sub-51	8	2.15
sub-51	9	2
sub-51	10	2.05
sub-51	11	2.2
sub-51	12	2.55
sub-51	13	2.45
sub-51	14	2
sub-51	15	2.4
sub-51	16	2.05
sub-51	17	1.95
sub-51	18	3.85
sub-52	1	1.5
sub-52	2	1.7
sub-52	3	1.4
sub-52	4	1.4
sub-52	5	1.6
sub-52	6	1.65
sub-52	7	1.65
sub-52	8	1.3
sub-52	9	1.6
sub-52	10	1.7
sub-52	11	1.65
sub-52	12	1.6
sub-52	13	1.4
sub-52	14	1.5
sub-52	15	1.65
sub-52	16	2
sub-52	17	2
sub-52	18	1.75
sub-54	1	1.9
sub-54	2	2.15
sub-54	3	2.25
sub-54	4	2.2
sub-54	5	2.4
sub-54	6	2.2
sub-54	7	2.3
sub-54	8	2.5
sub-54	9	2.65
sub-54	10	2.35
sub-54	11	2.5
sub-54	12	2.6
sub-54	13	2.6
sub-54	14	2.45
sub-54	15	2.55
sub-54	16	2.45
sub-54	17	2.55
sub-54	18	2.75
sub-56	1	2.15
sub-56	2	3.1
sub-56	3	3.2
sub-56	4	2.7
sub-56	5	2.9
sub-56	6	3.7
sub-56	7	3.45
sub-56	8	3.7
sub-56	9	3.3
sub-56	10	3.3
sub-56	11	3.55
sub-56	12	3.95
sub-56	13	3.75
sub-56	14	3.95
sub-56	15	3.3
sub-56	16	3.15
sub-56	17	3.3
sub-56	18	3.85

## Sheet: S2
Subject	Session	Nback_mean
sub-05	1	2.05
sub-05	2	2.3
sub-05	3	2.55
sub-05	4	2.5
sub-05	5	2.8
sub-05	6	3.1
sub-05	7	2.1
sub-05	8	3.05
sub-05	9	3.05
sub-05	10	2.8
sub-05	11	3.6
sub-05	12	3.55
sub-05	13	4.15
sub-05	14	3.15
sub-05	15	3.65
sub-05	16	3.05
sub-05	17	3.5
sub-05	18	3.55
sub-06	1	2.1
sub-06	2	2.6
sub-06	3	2.9
sub-06	4	3.45
sub-06	5	3.35
sub-06	6	3.5
sub-06	7	3.4
sub-06	8	3.05
sub-06	9	3.3
sub-06	10	3.6
sub-06	11	3.85
sub-06	12	3.5
sub-06	13	3.7
sub-06	14	4.25
sub-06	15	4.15
sub-06	16	4.65
sub-06	17	4.8
sub-06	18	3.7
sub-07	1	2.3
sub-07	2	2.7
sub-07	3	2.9
sub-07	4	2.25
sub-07	5	2.3
sub-07	6	2.85
sub-07	7	2.5
sub-07	8	2.6
sub-07	9	2.35
sub-07	10	3.15
sub-07	11	3.15
sub-07	12	2.45
sub-07	13	2.4
sub-07	14	2.6
sub-07	15	2.9
sub-07	16	2.45
sub-07	17	2.3
sub-07	18	2.7
sub-11	1	2
sub-11	2	1.85
sub-11	3	2.4
sub-11	4	2.45
sub-11	5	2.8
sub-11	6	2.7
sub-11	7	2.95
sub-11	8	2.7
sub-11	9	3.5
sub-11	10	3.55
sub-11	11	3.15
sub-11	12	3.45
sub-11	13	3.4
sub-11	14	3.75
sub-11	15	3.6
sub-11	16	3.9
sub-11	17	3.75
sub-11	18	3.8
sub-14	1	2.1
sub-14	2	1.95
sub-14	3	1.9
sub-14	4	2.35
sub-14	5	2.35
sub-14	6	2.45
sub-14	7	2.3
sub-14	8	2.55
sub-14	9	2.55
sub-14	10	2.7
sub-14	11	2.65
sub-14	12	2.45
sub-14	13	2.9
sub-14	14	2.65
sub-14	15	2.7
sub-14	16	2.8
sub-14	17	3.05
sub-14	18	2.75
sub-16	1	1.85
sub-16	2	2.05
sub-16	3	2.15
sub-16	4	2.3
sub-16	5	2.2
sub-16	6	2.4
sub-16	7	2.35
sub-16	8	2.15
sub-16	9	2.4
sub-16	10	2.5
sub-16	11	2.5
sub-16	12	2.6
sub-16	13	2.6
sub-16	14	2.6
sub-16	15	2.9
sub-16	16	2.85
sub-16	17	3
sub-16	18	2.9
sub-18	1	2.05
sub-18	2	2.5
sub-18	3	2.6
sub-18	4	2.6
sub-18	5	2.4
sub-18	6	2.6
sub-18	7	2.9
sub-18	8	2.7
sub-18	9	2.7
sub-18	10	2.8
sub-18	11	3
sub-18	12	3.7
sub-18	13	2.9
sub-18	14	3.85
sub-18	15	3.55
sub-18	16	4.05
sub-18	17	4.05
sub-18	18	2.95
sub-19	1	1.7
sub-19	2	1.6
sub-19	3	1.85
sub-19	4	1.65
sub-19	5	1.6
sub-19	6	1.9
sub-19	7	1.95
sub-19	8	2.15
sub-19	9	1.8
sub-19	10	2
sub-19	11	2.3
sub-19	12	1.65
sub-19	13	1.65
sub-19	14	1.95
sub-19	15	1.85
sub-19	16	1.85
sub-19	17	1.45
sub-19	18	1.45
sub-21	1	2.25
sub-21	2	2.05
sub-21	3	2.15
sub-21	4	2.4
sub-21	5	2.35
sub-21	6	2.55
sub-21	7	2.55
sub-21	8	2.6
sub-21	9	2.65
sub-21	10	2.65
sub-21	11	2.75
sub-21	12	2.65
sub-21	13	3.05
sub-21	14	2.8
sub-21	15	3.2
sub-21	16	2.55
sub-21	17	2.6
sub-21	18	2.9
sub-23	1	1.95
sub-23	2	2
sub-23	3	2
sub-23	4	2.35
sub-23	5	2.35
sub-23	6	2.5
sub-23	7	2.5
sub-23	8	2.7
sub-23	9	2.55
sub-23	10	2.5
sub-23	11	2.55
sub-23	12	2.65
sub-23	13	3.1
sub-23	14	3.6
sub-23	15	3.4
sub-23	16	3.65
sub-23	17	3.6
sub-23	18	3.95
sub-24	1	2.3
sub-24	2	2.5
sub-24	3	2.85
sub-24	4	3.1
sub-24	5	3.35
sub-24	6	3.5
sub-24	7	3.2
sub-24	8	3.5
sub-24	9	3.7
sub-24	10	3.9
sub-24	11	3.75
sub-24	12	4
sub-24	13	4.4
sub-24	14	4.25
sub-24	15	4.5
sub-24	16	4.4
sub-24	17	4.25
sub-24	18	4.7
sub-27	1	1.5
sub-27	2	1.9
sub-27	3	1.9
sub-27	4	1.85
sub-27	5	2
sub-27	6	2.45
sub-27	7	1.9
sub-27	8	2.15
sub-27	9	2.05
sub-27	10	2.25
sub-27	11	2.15
sub-27	12	2.25
sub-27	13	2.15
sub-27	14	2.3
sub-27	15	2.4
sub-27	16	2.5
sub-27	17	2.6
sub-27	18	2.65
sub-29	1	2.2
sub-29	2	2.35
sub-29	3	2.7
sub-29	4	2.35
sub-29	5	2.55
sub-29	6	2.8
sub-29	7	2.5
sub-29	8	3.1
sub-29	9	3.25
sub-29	10	3.35
sub-29	11	3.7
sub-29	12	3.6
sub-29	13	3.1
sub-29	14	3.15
sub-29	15	3.1
sub-29	16	3.5
sub-29	17	3.5
sub-29	18	2.75
sub-33	1	2.05
sub-33	2	2.4
sub-33	3	3.2
sub-33	4	3.45
sub-33	5	3.45
sub-33	6	3.4
sub-33	7	3.6
sub-33	8	3.75
sub-33	9	3.85
sub-33	10	3.8
sub-33	11	3.5
sub-33	12	3.8
sub-33	13	3.85
sub-33	14	3.95
sub-33	15	4.05
sub-33	16	3.8
sub-33	17	3.95
sub-33	18	4.1
sub-39	1	2.05
sub-39	2	2.4
sub-39	3	2.45
sub-39	4	2.45
sub-39	5	2.4
sub-39	6	3.25
sub-39	7	3.05
sub-39	8	3
sub-39	9	3.1
sub-39	10	2.95
sub-39	11	3.05
sub-39	12	3.6
sub-39	13	3.15
sub-39	14	3.6
sub-39	15	3.65
sub-39	16	3.4
sub-39	17	3.6
sub-39	18	3.7
sub-44	1	2.25
sub-44	2	2.2
sub-44	3	2.9
sub-44	4	2.7
sub-44	5	2.8
sub-44	6	2.55
sub-44	7	2.85
sub-44	8	3.3
sub-44	9	2.8
sub-44	10	2.5
sub-44	11	3.25
sub-44	12	2.7
sub-44	13	3.25
sub-44	14	2.95
sub-44	15	3.7
sub-44	16	3.35
sub-44	17	3.4
sub-44	18	3.75
sub-45	1	2.25
sub-45	2	2.45
sub-45	3	2.5
sub-45	4	2.6
sub-45	5	2.5
sub-45	6	2.55
sub-45	7	2.7
sub-45	8	2.7
sub-45	9	2.9
sub-45	10	3.25
sub-45	11	3.35
sub-45	12	3.05
sub-45	13	3.2
sub-45	14	3.45
sub-45	15	3.55
sub-45	16	3.55
sub-45	17	3.6
sub-45	18	3.85
sub-47	1	3.25
sub-47	2	3.1
sub-47	3	3.1
sub-47	4	3.45
sub-47	5	3.3
sub-47	6	3.8
sub-47	7	3.65
sub-47	8	4.45
sub-47	9	4.7
sub-47	10	4.15
sub-47	11	4.1
sub-47	12	4.7
sub-47	13	4.4
sub-47	14	4.4
sub-47	15	4.7
sub-47	16	4.55
sub-47	17	5.1
sub-47	18	4.65
sub-48	1	1.75
sub-48	2	1.7
sub-48	3	2.05
sub-48	4	2.1
sub-48	5	2.6
sub-48	6	2.35
sub-48	7	2.5
sub-48	8	2.65
sub-48	9	2.45
sub-48	10	2.95
sub-48	11	2.45
sub-48	12	2.5
sub-48	13	2.8
sub-48	14	2.7
sub-48	15	2.75
sub-48	16	2.55
sub-48	17	2.85
sub-48	18	2.9
sub-51	1	1.85
sub-51	2	1.8
sub-51	3	1.9
sub-51	4	2.2
sub-51	5	2.1
sub-51	6	1.9
sub-51	7	2.15
sub-51	8	2.15
sub-51	9	2
sub-51	10	2.05
sub-51	11	2.2
sub-51	12	2.55
sub-51	13	2.45
sub-51	14	2
sub-51	15	2.4
sub-51	16	2.05
sub-51	17	1.95
sub-51	18	3.85
sub-52	1	1.5
sub-52	2	1.7
sub-52	3	1.4
sub-52	4	1.4
sub-52	5	1.6
sub-52	6	1.65
sub-52	7	1.65
sub-52	8	1.3
sub-52	9	1.6
sub-52	10	1.7
sub-52	11	1.65
sub-52	12	1.6
sub-52	13	1.4
sub-52	14	1.5
sub-52	15	1.65
sub-52	16	2
sub-52	17	2
sub-52	18	1.75
sub-54	1	1.9
sub-54	2	2.15
sub-54	3	2.25
sub-54	4	2.2
sub-54	5	2.4
sub-54	6	2.2
sub-54	7	2.3
sub-54	8	2.5
sub-54	9	2.65
sub-54	10	2.35
sub-54	11	2.5
sub-54	12	2.6
sub-54	13	2.6
sub-54	14	2.45
sub-54	15	2.55
sub-54	16	2.45
sub-54	17	2.55
sub-54	18	2.75
sub-56	1	2.15
sub-56	2	3.1
sub-56	3	3.2
sub-56	4	2.7
sub-56	5	2.9
sub-56	6	3.7
sub-56	7	3.45
sub-56	8	3.7
sub-56	9	3.3
sub-56	10	3.3
sub-56	11	3.55
sub-56	12	3.95
sub-56	13	3.75
sub-56	14	3.95
sub-56	15	3.3
sub-56	16	3.15
sub-56	17	3.3
sub-56	18	3.85

[truncated: 23 more sheets: S3, S4ab, S4cd, S5, S6, S7, S8, S9a, S9b, S10ab, S10c, S11, S12, S13, S14, S15, S16, S17a, S17bd, S18 …]
